# Supplementary material for: High-impedance microwave resonators with two-photon nonlinear effects
Source: Nat Commun. 2025 Jan 9;16:552. doi: 10.1038/s41467-025-55860-8 (PMC11718305; doi:10.1038/s41467-025-55860-8)
Supplement: Supplementary file 3 — Source Data [file 41467_2025_55860_MOESM3_ESM.xlsx]

## Sheet: Figure 1d
Frequency f (GHz) \ Magnetic flux Φ/Φ0	-1.5	-1.49593	-1.49187	-1.4878	-1.48374	-1.47967	-1.47561	-1.47154	-1.46748	-1.46341	-1.45935	-1.45528	-1.45122	-1.44715	-1.44309	-1.43902	-1.43496	-1.43089	-1.42683	-1.42276	-1.4187	-1.41463	-1.41057	-1.4065	-1.40244	-1.39837	-1.39431	-1.39024	-1.38618	-1.38211	-1.37805	-1.37398	-1.36992	-1.36585	-1.36179	-1.35772	-1.35366	-1.34959	-1.34553	-1.34146	-1.3374	-1.33333	-1.32927	-1.3252	-1.32114	-1.31707	-1.31301	-1.30894	-1.30488
4	0.00159004	0.00149925	0.00455648	0.000372775	0.00330886	0.00223077	0.0022075	0.00232097	0.0021219	0.00077609	0.00724776	0.0944348	0.00593929	0.00458976	0.0064186	0.0078765	0.00618743	0.00806064	0.0103177	0.00279841	0.0120115	0.0116435	0.00696449	0.00310236	0.00462435	0.00301704	0.00544355	0.000691569	0.00604556	0.0046008	0.00155345	0.0027112	0.00357161	0.00313544	0.00152654	0.00125955	0.00140301	0.00356599	0.00653947	0.00601182	0.00281663	0.0178096	0.00268798	0.00321253	0.000675785	0.00294941	0.0038611	0.0084539	0.00601643
4.01	0.00247792	0.00730279	0.00630867	0.00159282	0.00290079	0.000690287	0.00332056	0.00315726	0.00127283	0.000784752	0.0065047	0.178465	0.0157547	0.0180248	0.00389527	0.0108963	0.00204269	0.00850615	0.00302022	0.00235439	0.00694274	0.00992032	0.00436226	0.0030352	0.00643355	0.00226454	0.00513474	0.00138612	0.00622667	0.00445989	0.00369251	0.00459628	0.00649147	0.00625942	0.00617566	0.009991	0.00509775	0.0107867	0.0028226	0.00367786	0.0039431	0.00335344	0.00496008	0.00191816	0.00220647	0.00321555	0.00674892	0.00154977	0.00171785
4.02	0.00566012	0.00690645	0.00648839	0.00798116	0.00411833	0.00144261	0.0064893	0.000668497	0.00192575	0.000663659	0.000589319	0.171334	0.0345095	0.00618923	0.0150735	0.00416679	0.0106158	0.0129797	0.00304327	0.00536832	0.00913596	0.00799256	0.00712196	0.00980198	0.00101031	0.00967519	0.00337855	0.000987197	0.00442867	0.00352713	0.00394077	0.0091671	0.0016046	0.00360517	0.00122115	0.0049615	0.00748311	0.0109557	0.00609996	0.00727205	0.00378384	0.00741566	0.00462525	0.006982	0.00653656	0.00371949	0.0104776	0.00574643	0.0100346
4.03	0.00258016	0.00415519	0.00336083	0.000795839	0.00234086	0.0021129	0.00334545	0.000138474	0.00248364	0.00264132	0.00423627	0.145059	0.0165069	0.00863343	0.00585376	0.01413	0.0100144	0.00309446	0.010722	0.00436007	0.00478813	0.003445	0.00377915	0.00646673	0.00436785	0.0105032	0.00784077	0.00711588	0.00683583	0.00664957	0.00775181	0.0026103	0.00409535	0.00499326	0.00252701	0.00135023	0.00850423	0.00369761	0.00217184	0.000958918	0.00960747	0.00908783	0.0043816	0.00525566	0.00563943	0.00185189	0.0064006	0.00384083	0.00355684
4.04	0.00248019	0.00198333	0.00125355	0.000988335	0.000404301	0.00217707	0.00382284	0.000620664	0.00231691	3.19343e-05	0.000425595	0.210474	0.020275	0.0159223	0.00886767	0.00844382	0.00585861	0.00252809	0.0122942	0.00417083	0.00400231	0.00241503	0.00427874	0.0093445	0.00427892	0.00182768	0.000833946	0.00643713	0.00606048	0.00115975	0.00770004	0.00473485	0.00106107	0.00311269	0.00454389	0.00466166	0.00415909	0.00076343	0.00643162	0.00308402	0.0140681	0.000323761	0.00935201	0.0094241	0.00901751	0.00582202	0.00786924	0.00747376	0.00311433
4.05	0.00216041	0.000726177	0.00193607	0.000676583	0.00342415	0.0024146	0.000548401	0.00090836	0.000437771	0.00266388	0.00187688	0.297294	0.0200289	0.00686678	0.0101339	0.0111362	0.00367833	0.0123075	0.00327931	0.00594919	0.00533893	0.000586358	0.00174726	0.00118706	0.00167193	0.0100903	0.00415023	0.000755993	0.00288687	0.000720755	0.00397125	3.43124e-05	0.00446288	0.00273849	0.00701978	0.00253193	0.00434673	0.0022508	0.00324084	0.00311702	0.00782151	0.0129581	0.0252306	0.00582831	0.0119043	0.003876	0.0018473	0.00364978	0.0052596
4.06	0.00599823	0.00636726	0.00511241	0.00270271	0.00267493	0.00112395	0.00438448	0.00250213	0.00194494	0.000425627	0.000684271	0.15685	0.0148581	0.0113862	0.00249222	0.00531226	0.00763635	0.00670377	0.00418923	0.00172788	0.00716625	0.00179076	0.0100522	0.00572189	0.00620374	0.00141317	0.00306779	0.00595239	0.00721788	0.00167276	0.00379005	0.000633289	0.00190966	0.00966659	0.00766983	0.000908124	0.00953736	0.010445	0.00602861	0.00300511	0.00395806	0.000621014	0.00649209	0.00617946	0.0118443	0.00650989	0.00163673	0.00766468	0.010135
4.07	0.00760289	0.00602575	0.00776452	0.00330392	0.00256125	0.00153711	0.00603586	0.00209908	0.00357831	0.00654802	0.000155343	0.147616	0.0136963	0.00854345	0.0109401	0.00682451	0.00997803	0.00584499	0.00812796	0.00572472	0.00274288	0.00673097	0.00791172	0.0020391	0.00270359	0.00232185	0.0040211	0.00561221	0.00457337	0.00831606	0.00354325	0.00261693	0.00407495	0.00505997	0.00637616	0.00987469	0.00256142	0.00625336	0.00439722	0.00854607	0.0122297	0.00353515	0.0050968	0.00970441	0.00832414	0.00901088	0.00863801	0.0203361	0.00935397
4.08	0.0010981	0.00331511	0.00137196	0.0072118	0.00631703	0.00389212	0.00625704	0.00190531	0.00142751	0.00356176	0.000596623	0.0620683	0.0149631	0.0161088	0.00890439	0.0040424	0.00579195	0.00933784	0.0137542	0.00968013	7.88982e-05	0.00407049	0.00945114	0.0159007	0.00424141	0.00551534	0.00421141	0.0049855	0.0125357	0.00491318	0.00527205	0.00208668	0.00629054	0.0165248	0.00322971	0.00873288	0.00737054	0.00971877	0.00306241	0.0120217	0.0138756	0.015018	0.0109884	0.0146851	0.0109704	0.0225025	0.0199703	0.0278645	0.0251692
4.09	0.00551622	0.00933876	0.0131765	0.00318671	0.00275381	0.00313411	0.00690036	0.012788	0.0065791	0.00787707	0.00187275	0.0718175	0.0255661	0.0157895	0.0153767	0.0155664	0.00791068	0.00877878	0.0069286	0.0214197	0.00612532	0.0142187	0.00779798	0.0126729	0.00666661	0.00854517	0.00602812	0.00672499	0.0046625	0.0120765	0.00561009	0.0118241	0.00638297	0.0101696	0.00788768	0.0157363	0.0135391	0.0205145	0.00944397	0.0164045	0.00950569	0.0185036	0.0117487	0.0171959	0.0255088	0.030177	0.0167961	0.0340486	0.0173446
4.1	0.0134051	0.0110376	0.0408163	0.0109682	0.0223917	0.0169715	0.0234021	0.00722547	0.0020694	0.0125185	0.0017226	0.0234439	0.0335875	0.0280851	0.033286	0.0161266	0.02975	0.0255976	0.018188	0.0164704	0.0165872	0.0196014	0.02858	0.0258353	0.02255	0.0198459	0.0251796	0.0364944	0.0201148	0.0147454	0.031435	0.0150432	0.0208396	0.0200661	0.0326086	0.0158882	0.0251671	0.0188206	0.0405385	0.0308421	0.0308745	0.0355332	0.0304189	0.0299641	0.0120459	0.0125853	0.0279607	0.0245931	0.0184127
4.11	0.0462215	0.0356341	0.0272076	0.0133158	0.0307041	0.0136425	0.0324124	0.0285687	0.0102764	0.0167852	0.014306	0.0276615	0.0445986	0.0667798	0.0510112	0.0587728	0.0406881	0.0470394	0.0396048	0.0236604	0.0376486	0.0335038	0.0116453	0.0557142	0.0413172	0.0263196	0.0390022	0.0395238	0.031972	0.0341306	0.0532028	0.0194613	0.0477502	0.0423506	0.0535251	0.0554973	0.0403802	0.0330453	0.052388	0.0467881	0.0415579	0.0316153	0.0204211	0.0165842	0.00683051	0.016634	0.00760157	0.00685371	0.00468984
4.12	0.0459063	0.0383954	0.0597786	0.0437495	0.0422292	0.0285866	0.0353894	0.0264851	0.0428128	0.0363663	0.0182484	0.016346	0.0190685	0.0683909	0.0559276	0.0682288	0.0680388	0.0682797	0.0503323	0.0468579	0.0414311	0.057439	0.0492532	0.00510214	0.0356603	0.0337994	0.0457927	0.04542	0.0504267	0.0279664	0.0342958	0.0418981	0.0324016	0.0506017	0.0262073	0.0385917	0.0296374	0.0195013	0.0131752	0.0270332	0.0141979	0.022121	0.0094281	0.0221427	0.00679197	0.0135888	0.000328662	0.0143215	0.0035196
4.13	0.0395196	0.0357101	0.0197755	0.0358221	0.046026	0.0363629	0.0382212	0.0288486	0.0497328	0.024175	0.0351207	0.0272325	0.0455827	0.0474188	0.0397436	0.0517718	0.0506435	0.0393216	0.0420714	0.0463061	0.0519626	0.0435911	0.0629035	0.0423849	0.0062241	0.0225384	0.0212535	0.0249437	0.0284999	0.0243083	0.010827	0.0301052	0.0268383	0.0187215	0.0189447	0.0151345	0.0253267	0.00658904	0.0103028	0.0151326	0.00773532	0.00994117	0.0179984	0.0108347	0.00884657	0.00457984	0.000888353	0.00208039	0.000122563
4.14	0.0358336	0.028732	0.0112583	0.0286955	0.0359338	0.0170365	0.0342962	0.0333135	0.0279937	0.0207437	0.0285774	0.0333127	0.00335029	0.0175917	0.01899	0.026317	0.0327924	0.0275463	0.0359802	0.0270825	0.0175105	0.0269156	0.0335745	0.0334157	0.0274572	0.00150447	0.0192619	0.0209852	0.0170299	0.0228251	0.0139791	0.00966769	0.0182478	0.00701275	0.0140397	0.0182304	0.0239435	0.0142685	0.00178215	0.00690065	0.00481848	0.00496807	0.00892588	0.00240285	0.00217832	0.00102837	0.00684082	0.000745785	0.000813004
4.15	0.00423859	0.0220344	0.0112654	0.0186108	0.010548	0.0225105	0.0208127	0.0107523	0.0135576	0.0311697	0.0255914	0.027093	0.0270205	0.00320552	0.0131086	0.010405	0.015432	0.0119776	0.0188493	0.0160883	0.00692326	0.0182333	0.0378575	0.025298	0.0292665	0.0196789	0.00319052	0.00370664	0.00838607	0.00513771	0.00321334	0.00689236	0.00429521	0.00306251	0.00493338	0.013554	0.00284174	0.00351935	0.00408678	0.000760656	0.00114681	0.00174547	0.00217496	0.00299317	0.00269722	0.00112922	0.000122747	0.00627129	0.000980361
4.16	0.00682285	0.00390873	0.00352706	0.00985989	0.00473865	0.00718174	0.018988	0.0122487	0.0142474	0.00798063	0.011726	0.0146254	0.0103886	0.00803613	0.00587906	0.00843196	0.00373844	0.00662084	0.00310005	0.00347372	0.00400539	0.00529763	0.0149913	0.0142945	0.0138891	0.0195633	0.00589711	0.000222163	0.000181837	0.00525361	0.00321938	0.00411821	0.00846224	0.00374249	0.00909768	0.00943537	0.00346905	0.00273007	0.00186795	0.00720934	0.00309818	0.00144543	0.00319757	0.00701999	0.00128426	0.00490684	0.00274868	0.000628482	0.000267703
4.17	0.00690997	0.00697182	0.0076615	0.00340775	0.00311088	0.00858344	0.00503902	0.0060618	0.00688992	0.00933574	0.00682945	0.0261925	0.0190159	0.00812592	0.00728184	0.00302951	0.0085348	0.00187245	0.00795179	0.00193491	0.0051233	0.0081253	0.00474131	0.00746896	0.00668112	0.00990289	0.0220525	0.00358132	0.000256604	0.0032109	0.00147851	0.000861999	0.000802332	0.0008184	0.00457304	0.000806327	0.00185514	0.00674995	0.00189442	0.00563314	0.000135821	0.00381259	0.00167574	0.00156237	0.0029157	0.000929727	0.000485886	0.000168481	0.000322971
4.18	0.00507035	0.00905086	0.00722389	0.0116992	0.00727329	0.00649515	0.00802059	0.00788346	0.00486262	0.00316837	0.0132868	0.0121603	0.0116956	0.00479298	0.00740188	0.000528684	0.000978762	0.00169765	0.00237957	0.00135922	0.00591407	0.00247953	0.00426238	0.000382667	0.0061388	0.0049727	0.0171641	0.015283	0.00421755	0.000774084	0.00283264	0.00122294	0.00379268	0.00388347	0.00177118	7.70771e-05	0.00104692	0.00461633	0.00341541	0.00379254	0.00303193	0.00129414	0.000853811	0.00161762	3.29068e-05	0.000367785	0.000648368	0.000890693	0.00151324
4.19	0.00440904	0.00463599	0.00446644	0.00447115	0.00739298	0.00264296	0.00465279	0.0032644	0.00146077	0.00180515	0.0147062	0.0157017	0.0147935	0.00117665	0.00132219	0.000743456	0.00485228	0.00082334	0.00380449	0.00150733	0.0026203	0.000945397	0.00171108	0.00279353	0.0015806	0.000283243	0.00341879	0.00954103	0.0118898	0.00494809	0.00425324	0.000965469	0.0080556	0.000198739	0.00190338	0.000606209	0.000198599	0.00318544	0.00127053	0.00062922	0.00129713	0.000952187	0.0028454	0.000451288	0.00118242	0.000292377	0.00153806	0.00191836	0.00235409
4.2	0.00789195	0.0018216	0.00266572	0.00071939	0.00340326	0.00135244	0.00103555	0.0094608	0.00127342	0.00266805	0.00314517	0.00671822	0.076963	0.000948295	0.00298875	0.00247599	0.000805678	0.00195556	0.00244034	0.0020579	0.00126995	0.00229592	0.000702658	0.00481637	0.000701414	0.00151946	0.00148759	0.000619033	0.00769234	0.00746359	0.00786348	0.00353913	0.00085025	8.78301e-05	0.000938624	0.00318017	0.000249649	0.00059312	0.00023078	0.00056055	0.000166269	0.000193233	0.00204746	0.000738102	0.00204171	0.000394648	0.00105561	0.00117109	0.00127165
4.21	0.00152482	0.00112113	0.0015972	0.00634326	0.00236307	0.00268515	0.00104468	0.00141455	0.00772335	0.00100575	0.00805284	0.0100453	0.24249	0.000910478	0.000831911	0.000672641	0.00117067	0.00471425	0.000134745	0.000755027	0.00205647	0.00336989	0.00113163	0.00262384	0.00190616	0.00382791	0.00168581	0.00224354	0.000461392	0.00452587	0.00831199	0.00896804	0.00292947	0.000582509	0.00141913	5.9364e-05	0.000829015	0.000442262	0.000354447	0.000410571	0.00159358	0.000644407	0.000246759	0.000677655	0.000280893	0.000935382	0.000642181	0.00180271	0.00180555
4.22	0.000367707	0.000812044	0.00172513	0.00483175	0.00244311	0.00180461	0.000319456	0.000225646	0.001791	0.000486011	0.00566187	0.00793995	0.398397	0.00163158	0.000696949	0.000173829	0.000375679	0.00233937	0.00053462	0.00391152	0.00294361	0.000198203	6.32177e-05	0.00144679	0.000435767	0.00156603	0.000382515	0.00189783	0.00665731	0.00296609	0.00483615	0.00296176	0.0106159	0.0132906	0.00427506	0.000837554	0.00122005	0.000902845	0.000279118	0.00142142	0.000195253	0.000112106	0.00180854	0.00726947	0.000634827	0.00558342	0.000702908	0.00371956	0.00794655
4.23	0.0018549	0.000223628	0.00513042	0.00206693	0.00098426	0.00463305	0.00960855	0.00136472	0.00507018	0.000428856	0.00430348	0.0107952	0.198262	0.000640577	0.000372387	0.000829068	0.000153785	0.00123282	0.000475314	0.0013781	0.000339147	0.00262185	0.000136285	0.000723618	0.00256258	0.000246388	0.00348538	0.000673738	0.00180905	0.000108969	0.00115318	0.00298983	0.000294723	0.00857277	0.0202702	0.0189233	0.00492705	0.00321397	0.000492462	0.00433281	0.00157803	0.00128225	0.000842129	0.0020911	0.00335094	0.00328188	0.0111991	0.00509945	0.019385
4.24	0.00119564	0.00265609	0.000366091	0.00197495	0.00390461	0.0011785	0.0031782	0.00224667	0.00106243	0.00138538	0.00268996	0.00295199	0.0791094	0.00218246	0.000383112	0.0037753	0.000120513	0.00166751	0.00209517	0.000444685	0.000346131	0.000612362	0.000849531	0.00102209	0.00115844	0.00149236	0.00176292	0.00609427	0.00286834	0.000158882	0.00205607	7.22059e-05	0.00230132	0.00384863	0.00463328	0.0022155	0.00659823	0.0293878	0.0194657	0.0165726	0.0147184	0.0114305	0.027087	0.0153141	0.0307818	0.0426607	0.00775921	0.012054	0.0107557
4.25	0.000254085	0.00092956	0.00108212	0.000570758	0.00386689	0.00113754	0.00141213	0.000372702	0.00157164	0.00265562	0.00445376	0.00664539	0.0555673	0.00212758	0.00147945	0.000335414	8.18719e-06	0.000560399	0.000341495	0.000441131	0.00193895	0.000364167	0.000205809	0.00096902	0.000927128	0.00195556	0.000497051	0.00186438	0.00620178	0.00350698	0.00184666	0.00136316	0.000350941	0.00197678	0.00168356	0.00174144	0.00582191	0.00492085	0.0135078	0.00502546	0.0223661	0.00975376	0.0235822	0.016426	0.0129383	0.0140994	0.00459788	0.00509386	0.0095928
4.26	0.000570774	0.000375769	0.000102509	0.000232859	0.00227311	0.000735036	0.000224442	0.0031995	0.00825467	0.000173875	0.00312472	0.0102774	0.0419263	0.00373906	0.000817632	0.00572429	0.00246271	0.00040412	0.00119708	0.00025687	0.00293549	0.0050342	0.000145412	0.00238795	0.00123281	0.00170007	5.71683e-05	0.000946676	0.000506629	0.00178141	0.00336526	0.000313861	0.00139782	0.00188425	0.00279841	0.000865719	0.000553608	0.00141122	0.00231776	0.00163334	0.00186872	0.00362209	0.00625154	0.00492708	0.00879707	0.008681	0.0077701	0.000400045	0.00411959
4.27	0.000488711	9.10502e-05	0.00421592	0.00135111	0.00216234	0.00218817	0.000473194	0.00330882	0.00290404	8.73103e-05	0.00438539	0.00617931	0.0371629	0.00324593	0.00279751	0.000375109	0.00174567	0.00185941	0.000663398	0.0011894	0.00149104	0.00107366	0.00494087	0.000149265	4.73061e-05	3.08102e-05	0.00044884	0.00211611	0.00274197	0.00224228	0.000519899	0.000113713	0.000359214	0.000100534	0.00202388	0.00142662	0.0010975	3.3771e-05	0.00609382	0.00025828	0.00178352	0.00214411	0.00225969	0.002919	0.00178561	0.00301089	0.003386	0.00117686	0.00334845
4.28	0.000926962	0.00165355	0.000680788	0.000806584	0.0036583	0.00092286	0.00136171	0.00219402	0.00499631	0.00296972	0.000128888	0.000484078	0.0333275	0.0121182	0.000127221	0.0028874	0.000852318	0.000919548	0.00167625	0.000118031	0.00116405	0.00518416	0.000120312	0.00069158	0.000120773	0.00272326	0.00130163	0.00393606	0.00220376	0.00197184	0.000856529	0.00101571	0.00496536	0.00407672	0.00235713	0.00160387	9.51309e-05	0.000355737	0.00274623	0.000575151	0.00067809	0.00465898	0.000828716	0.00290225	0.00117719	0.000537511	0.00134855	0.00320607	0.00377212
4.29	0.000469097	0.000982812	0.000886766	0.000647235	0.000932575	0.00279357	0.0023754	0.0032061	0.0010169	0.00344533	0.0056498	0.0132445	0.0192229	0.0147917	0.00142051	0.00251771	0.000913775	0.000761768	0.000225953	0.00280514	0.000254946	0.0026604	6.20184e-05	0.000830721	0.00203399	0.000265808	0.00581582	0.00040829	0.00096209	0.000665116	0.000219958	0.00223101	0.000768076	0.00359887	5.56683e-05	0.00102173	0.00309361	0.00284976	0.00149064	0.00205866	0.000389574	0.00341413	0.00331963	0.000253776	0.000595431	0.0027158	0.00312964	0.0012434	1.17394e-05
4.3	0.0013258	0.000590562	0.00200839	0.00063003	0.000371186	0.000178942	0.0049671	0.00176004	0.000338012	0.00757954	0.000719543	0.00364734	0.00964717	0.00708433	0.00116079	0.000373704	0.000743338	0.0024488	0.000247283	0.00140522	0.00139454	0.000505371	0.00188898	0.0020154	0.00507677	0.000741386	0.000448403	0.000919572	0.00176854	0.000201876	0.00125918	2.40253e-05	0.000389483	0.0003292	0.00214361	0.000749758	0.000497251	0.00214906	0.000446263	0.000639242	0.00166698	0.000277582	0.000332578	0.00124529	0.00277101	0.000405724	0.00356221	0.00140522	0.000481367
4.31	0.00180438	0.00347686	0.000185226	0.00207557	0.00527902	0.00213437	0.00175722	0.00835491	0.000995159	0.00398614	0.00268381	0.00950149	0.0124733	0.0270626	0.00353377	0.00139816	0.000267904	0.000180788	0.00151147	0.00092423	0.00114187	0.000363855	0.000377268	0.000224594	0.00167758	0.000458242	0.00244268	0.00145855	0.00216835	0.000446097	0.000585041	0.000615969	0.00583944	0.000572025	0.00262762	0.00114298	4.12099e-05	0.00167972	0.00117973	6.63519e-05	0.00277854	0.00140797	0.00120232	0.000933007	0.00108529	0.00170331	0.000303467	0.00190328	0.000206406
4.32	0.000165188	0.000503028	0.000196101	0.00437082	0.00498569	0.0012781	0.00202737	0.00237951	0.000311521	0.00343386	0.00158072	0.000322851	0.0132195	0.0245522	0.000101969	0.00179637	0.000414468	0.000118954	0.00078769	0.00123954	0.000330003	0.000223065	0.000601131	0.000192297	0.00286132	0.000172984	0.00042295	0.00198895	0.000988428	5.1598e-05	0.0007326	0.000330065	0.000247554	0.000269943	0.000628094	0.000630506	0.00105842	0.000294869	0.00104055	3.75863e-05	0.00164525	0.000209968	0.000160345	0.000115461	0.0011094	0.00179252	0.000888142	0.00412073	0.000214749
4.33	0.000947965	6.00068e-05	0.00113969	0.000745355	0.0018729	0.000169512	4.37938e-05	0.000325014	5.43857e-05	0.00216989	0.000924956	0.00249031	0.0059064	0.0359177	0.000790009	0.000603151	0.000206406	0.000107492	0.00126956	0.00296366	0.00108079	0.000334327	0.000925145	0.000505601	0.00187158	0.00496785	0.000336424	0.00341577	0.000437351	0.000602249	0.000405764	0.000821869	0.00235591	0.00173953	0.000812535	6.88998e-05	0.000272873	0.000227883	0.000306263	0.00040826	0.00018216	0.000905849	0.00146594	0.000730317	0.00218896	2.72663e-07	0.000660117	0.000973805	0.000910966
4.34	0.000560048	0.000154318	0.00375255	6.66747e-05	0.00050977	0.00145741	0.00202806	0.000190267	0.00228559	0.00081236	0.00252361	0.00261457	0.00381678	0.0536754	0.000838379	0.000361918	0.000177735	9.94859e-06	0.000613924	0.000908077	0.000207639	0.00144645	0.000174866	3.74985e-05	0.000963023	0.000219864	0.000510229	0.00381697	0.00013555	0.000245271	0.000418491	0.00114311	5.62669e-05	3.46861e-05	0.00017366	0.00104923	0.000848404	0.000398422	0.000337582	0.000805874	0.000955562	0.000524405	0.00127839	0.000463547	6.67703e-05	0.000142743	0.000491345	0.000946359	0.000106679
4.35	0.000727886	0.000310762	0.00301657	6.50266e-05	0.000682959	6.54856e-05	0.00197357	3.91596e-05	0.000224439	0.00377725	0.00330899	0.00318045	0.00297144	0.163057	3.48285e-05	0.000908735	3.59263e-05	0.000103827	0.0068695	0.000151569	0.000715033	0.000260925	0.0003023	0.00183474	0.000546878	0.000124804	0.00133959	0.000164143	0.000246235	9.83981e-05	2.88408e-05	0.000101093	0.000257571	0.000122788	9.72804e-05	0.00024865	0.000554003	0.000904644	0.00147386	0.000169652	0.000564142	0.00122966	0.000866262	0.0032159	0.000495024	0.000439518	0.000179412	0.000674715	1.18357e-05
4.36	0.000304533	0.0002124	0.000281452	0.00154704	0.000197837	0.00148304	0.000678584	0.0035528	0.000882318	0.000994785	0.00113454	0.00580917	0.00220159	0.5008	0.00218348	0.000895021	0.00155465	0.000411949	0.000476182	0.000913135	0.00194155	0.000357839	0.000394532	0.000224997	0.0020281	0.00327371	0.00113989	0.000578821	0.00245994	0.00293409	0.000192426	0.000541536	0.000680275	0.000632084	0.000125825	0.000433296	0.00024867	0.000466227	0.00238841	0.000270588	0.000207306	0.000731087	0.000434332	0.00378042	0.000374981	0.000680867	0.000264205	0.000413935	0.00164562
4.37	0.00140465	0.00162802	0.00275759	0.000186768	0.00101033	0.000624558	0.000685848	0.00235617	0.000234769	9.56914e-05	0.00183412	0.0022137	0.00347274	0.583904	0.0033082	0.00518932	0.00154908	0.000620077	0.00113033	0.00011248	0.00231233	0.00072647	0.000357171	0.00170187	0.000368898	0.000735767	0.00121182	0.000104922	1.36001e-05	5.72989e-05	0.000750571	0.000473106	0.000339	0.000474109	0.00133836	7.31509e-05	0.000792486	0.00312234	0.0050102	0.000988863	1.40237e-05	0.000120618	5.56936e-05	0.000253029	0.00413132	4.0845e-05	0.00105709	0.000408383	0.000284845
4.38	0.00234532	0.000543134	0.000279001	0.000202668	0.0001067	0.000123051	0.00137152	0.000411615	0.000289318	0.000671392	0.000894768	0.00141958	0.0043302	0.285706	0.00523753	0.00153482	0.000341439	0.000814396	0.00543998	0.000472763	0.00137198	9.17349e-06	0.000452323	0.000231454	0.000708013	0.00121745	0.000119961	0.00124282	0.000238462	0.000978497	0.000157677	0.00119494	0.000995603	0.00020734	0.000647108	0.00108515	0.00208533	0.000358277	5.06123e-06	0.00193595	0.000366939	6.85457e-05	0.000325184	0.000517073	0.000529483	0.000134025	0.00269199	0.00246506	0.00108488
4.39	7.86388e-05	0.000289371	0.000847769	0.000332851	0.000290161	0.00206772	0.00010765	0.000775105	4.93807e-06	0.000781327	0.00101835	0.00358566	0.0074819	0.123726	0.00570113	0.0016148	0.000308753	0.000216485	0.00118341	0.0032217	0.000397046	0.0013713	3.91589e-05	0.000650295	0.00107751	9.08853e-05	0.001174	0.00087957	0.000600099	0.00618825	0.00241336	0.000902532	0.000104687	0.00138229	0.0011844	0.00123583	0.000485363	2.13572e-05	0.00160885	0.00127197	0.000278754	0.000570545	0.000605531	0.000736193	0.00674208	9.3058e-05	0.00181338	2.07893e-05	0.000565953
4.4	0.00147021	6.51155e-05	0.000695975	0.00150783	0.000535668	0.00346606	0.000982901	0.00324315	0.0012356	0.000713691	0.00310798	0.00512631	0.00310906	0.0898045	0.00702678	0.00340041	0.00134128	0.00138079	0.000105757	0.000422563	0.000233359	0.00235097	0.00150392	0.000324865	0.000798218	0.00132737	0.000121311	0.00187125	0.000993418	0.000116373	0.00172291	0.000863014	8.35445e-07	0.00223164	0.000359462	0.00129371	0.00188811	0.000347078	0.000405191	0.000576801	0.000699071	0.000254	0.000713003	0.000368013	0.00127295	0.00277928	0.000199155	0.00287651	0.000356293
4.41	0.000859636	0.00070814	0.00123404	0.0008028	7.41065e-05	0.00244907	0.000417544	0.00110528	0.00224088	0.000141599	0.000783986	0.00250137	0.00135646	0.0717667	0.0133766	0.00309501	0.000638247	0.00409617	0.000659903	0.00149698	0.000523008	7.92756e-05	0.000932223	0.00029329	0.00389146	0.00116464	0.00122081	0.00201163	0.00131077	0.000956795	0.000737538	0.000743662	0.00100699	0.000243143	0.00326926	0.00291674	0.00112088	0.000412547	0.0012166	0.000589447	0.000838837	0.000979946	0.000635307	0.000131432	0.00259848	0.000511837	0.000354731	0.00234324	0.00343335
4.42	0.000238705	0.00023288	0.000410122	0.00167693	0.00376176	0.000374744	0.00100251	0.000639181	0.000208493	0.00512357	0.00218693	0.00818032	0.00305484	0.058384	0.00616782	0.000123798	0.000199837	0.00132862	6.3444e-05	0.00519545	0.000270875	0.00233552	0.000753427	0.00223646	8.23121e-06	0.000712106	0.00128728	0.000136652	0.00135409	9.11566e-05	0.000140426	8.11801e-05	0.0012953	0.00142032	0.000959113	0.000971378	0.000455217	0.00102777	0.00272703	0.00400733	0.000243446	0.00132381	3.06607e-07	7.78546e-05	8.8916e-06	0.00022795	8.60858e-05	0.00154766	0.00154532
4.43	0.000449154	0.00145015	0.000290226	0.00193148	0.000194029	0.00213554	0.000202011	8.12583e-05	0.00116603	7.32521e-05	0.000898479	1.1155e-05	0.0113258	0.0268698	0.0136363	0.00113029	0.000690903	0.00223112	0.000722513	8.65307e-05	0.000326717	0.000173427	0.000930308	0.000462262	0.00223415	0.00161106	0.00058958	0.00075815	8.17465e-05	0.00280386	0.00102414	0.00121289	0.000401336	0.000809702	0.00223386	0.00158572	0.000305896	0.00217078	0.00273744	0.000978932	0.00123581	0.00102736	0.00396164	7.01277e-05	0.00291348	1.31322e-05	0.000315782	0.00100939	0.000320639
4.44	0.000805712	0.000205488	6.95146e-05	0.000983427	0.000803943	0.00177487	0.000827214	0.00263266	0.00252984	0.000177922	0.00431073	0.00031594	0.000156603	0.0120328	0.0114874	0.00082007	7.41091e-05	1.81023e-05	0.00161535	0.000806723	0.000887149	0.000171397	0.000135997	0.000950622	0.00036834	0.00162518	0.000332641	0.000817107	0.000625608	0.000373095	0.00239832	0.000340566	7.5005e-05	0.00057121	0.000100941	2.07901e-05	0.00068977	0.00100732	0.000158165	0.000880028	0.00121003	0.00125126	0.000174246	0.00121003	0.000542908	0.00107385	0.00106861	0.000874652	0.00111416
4.45	0.000419141	0.00266745	0.000944225	3.9707e-05	0.0030044	0.000243776	0.00212131	0.000621746	0.00186332	0.000123535	0.0038555	0.000798726	0.00276541	0.0162898	0.0174978	0.00075805	0.00272964	0.00240365	0.000623081	0.00398588	0.000382169	0.000116494	0.000360571	0.000438284	0.00232286	0.000304262	0.00304549	0.000104435	0.000638175	0.000440523	0.000231028	0.000568904	0.000575751	0.00150157	0.000175882	0.000105598	0.00169864	0.000842223	0.000717482	0.000995624	0.0025957	0.000976395	0.00278606	0.00130027	0.00198078	0.00106826	0.000793816	0.000903894	9.13863e-05
4.46	0.000132924	0.000310987	0.0027975	0.000158075	0.00156343	0.000667379	0.000943397	0.000613944	0.00220003	0.00128251	0.00183424	0.00131071	3.49684e-05	0.0143514	0.0183732	0.00169658	0.00325712	9.11606e-05	0.000199662	0.00129624	0.000233417	0.000679623	0.00183557	0.000528873	0.00144456	6.19945e-06	0.000700891	0.00129134	0.000989838	0.000310921	0.00191289	0.000556075	6.04502e-06	0.00303012	1.98559e-06	1.99662e-05	0.000716687	0.000777137	0.000382932	0.000194367	0.000108126	0.000947104	0.00106721	0.000949994	0.000567106	0.00311793	0.000294419	0.000571011	0.00109245
4.47	0.000633128	9.08743e-05	5.74725e-05	1.93274e-05	0.000100893	0.00165493	0.0017119	0.00121446	1.321e-05	0.000455391	1.27889e-05	0.000482654	0.00222536	0.00647391	0.0449193	0.00315077	0.000284149	0.00160883	0.00111589	0.000691554	0.0016886	0.000164128	0.00185262	0.000208568	0.00059649	0.00241072	0.00041288	0.000333021	0.000401842	0.000749093	0.000751487	0.00145472	0.000266794	0.000589863	0.000499609	9.45315e-05	0.000949083	0.000503688	0.000672138	0.00183843	0.000807939	0.000120796	0.00303964	0.00327345	0.00171298	0.000395813	0.000142052	0.000904754	0.000253229
4.48	0.000634603	0.000332645	0.000133144	0.00390498	0.000250842	0.000219569	0.000127439	0.000254067	0.00079079	0.00177795	0.00047102	0.000728063	0.00388705	0.00440729	0.0591748	0.00437424	0.00183348	0.00334246	0.000306873	0.000537761	0.000905964	0.000361326	0.000714399	0.000650386	0.000212714	0.000816337	0.00175071	0.000166852	0.000168859	0.00167001	0.000227506	0.00215116	0.000253368	0.00106177	0.000922874	0.000516341	0.00111153	0.000821861	0.000303063	0.000299004	1.17248e-05	0.00137651	0.00071007	0.000304957	0.00101239	0.000262206	0.000291158	0.000253706	0.000392239
4.49	0.000147062	0.000544601	0.000459839	0.00141569	0.000546038	0.000233739	0.00384532	0.000659601	0.00206553	0.000362239	0.000632419	0.00379611	2.81399e-05	0.00430742	0.0928849	0.00405566	0.000726371	0.000812569	0.00149707	0.00247159	0.00130896	0.00236241	0.000105308	0.00280259	0.000143778	0.000943463	0.000133653	0.000194334	0.00106836	0.00267193	0.000153082	0.000577781	0.00240854	0.00228859	0.000745868	0.000774715	0.00042032	0.000208724	0.000704958	0.000906065	0.00224399	0.00203002	0.00149833	0.000313895	0.000401188	0.00138976	0.00262062	0.00191028	0.000240649
4.5	0.000951482	0.00192943	0.00115279	0.00204135	0.00100838	0.000353463	0.000401714	0.00119317	0.00204849	0.000307715	0.000488566	0.000778802	0.00439371	0.00852499	0.235464	0.00711162	0.000667893	0.000138426	0.00202821	0.000396593	0.00119686	0.000302367	0.00120612	9.01524e-05	0.000418443	0.000583567	0.000654783	0.000877489	0.000463052	0.00111888	0.000866633	0.000132418	0.00116627	0.000466216	0.000135308	0.00378328	0.000205978	0.00166285	0.00196446	0.000595994	0.000765943	0.00246741	0.000807184	0.000578855	0.000317275	0.00186632	0.00277192	0.00157704	0.00199271
4.51	0.000819922	0.000120117	0.000443234	0.00130424	0.000416327	0.000157426	0.000233629	8.16799e-05	0.000425048	0.000756764	0.00103717	0.0014323	0.00252893	0.00719045	0.604314	0.00362671	0.00245724	0.00147468	0.00429819	0.00201396	0.00133045	0.00038613	0.00029609	0.000105319	0.00171014	0.000291285	0.000158219	0.00235471	0.00122993	0.000584732	8.96077e-05	0.00363283	0.000145534	0.000598569	0.000506535	7.35119e-05	0.00074886	0.000328113	0.000629223	0.0001679	0.00744894	0.00227479	0.00176678	0.00189846	3.55788e-05	0.000700429	0.00121014	0.0006298	0.000914743
4.52	0.000294148	0.000951991	0.000999055	0.000624573	2.98325e-05	0.000207085	0.000825	0.00139883	0.00140277	0.00172286	0.00157019	0.000291595	0.000129569	0.011656	0.657449	0.0068567	0.000838007	0.000348277	0.000808222	0.00261328	0.000256082	0.00023508	0.000260068	0.00191016	0.00221119	0.000276392	0.000342573	0.00084247	0.000229352	0.000168136	0.000378443	0.000946287	0.000404242	0.000273624	2.78039e-05	0.00122996	0.000779225	0.000785955	0.000590278	0.00673332	0.00199883	0.000779392	0.000630874	0.000384457	0.00309735	1.852e-05	0.000339207	0.00117834	4.09779e-05
4.53	0.000611431	0.00015136	0.000590075	2.52731e-06	0.000658363	6.84394e-05	0.0018513	0.000375178	0.00296913	0.00013794	0.00104037	0.000611456	0.000171983	0.00360427	0.291233	0.00542527	0.00359203	0.00548526	0.000289351	0.00118139	0.00125375	0.000842705	0.000966694	0.00120221	0.00204906	0.00379159	0.00108356	0.00100579	0.00107069	0.000474375	0.000271129	0.000645095	0.000815233	0.000762235	0.00181524	0.000413467	0.000134478	0.00201401	0.000423627	0.000976804	0.00507933	0.00250115	0.000210196	0.000473364	0.000255612	0.000243127	0.00114689	0.000837549	0.000855569
4.54	0.00272553	0.000487705	0.00107391	0.00799788	0.00102196	9.87597e-05	0.000591809	0.00264108	0.000758681	0.000529249	0.000356748	0.000211978	0.000753156	0.00566506	0.174799	0.00592571	0.00205069	0.00824482	0.00156014	0.00253612	0.00054141	0.0002796	0.000609573	0.00185449	0.00494095	0.00124071	0.000597077	4.38932e-05	3.55535e-05	0.00114961	0.00119477	0.00026607	0.00109168	0.000480501	0.000432167	0.00023519	0.00122418	0.0029764	0.000494547	0.000285254	3.93748e-05	0.000601595	0.00371897	0.00151953	3.37203e-05	0.00071107	8.8122e-05	0.000525298	0.00117494
4.55	1.94729e-05	0.00271246	0.000248693	0.00114546	0.000461265	0.000750304	0.0016107	5.95895e-05	0.0032675	4.03458e-05	0.00110194	0.000416439	0.0029807	0.00124323	0.0858395	0.0113967	0.00213596	0.00289089	0.000646474	0.00112596	0.00230999	0.00195991	0.000669281	0.00339108	2.30365e-05	5.88513e-05	0.00120332	0.00173703	0.00268071	0.000965498	0.000352752	0.000707158	0.00170122	0.000959389	0.00064739	0.00221253	0.000623132	0.000946025	0.000137048	3.31166e-05	0.00110822	1.94729e-05	0.000245816	0.000671598	0.000900741	9.35971e-05	0.000588641	0.000340533	0.00142979
4.56	5.00423e-05	0.000768524	0.000822409	0.00182114	0.00311648	0.00281104	0.00126511	0.0039525	0.000299918	0.000322922	0.0024868	0.00202813	0.00229393	0.00329388	0.0544961	0.00974608	0.000203843	0.00468911	0.00262986	0.00345676	0.000375774	8.30837e-06	0.000971671	0.000750083	0.000332167	0.000538507	0.000530895	0.00403674	0.000558462	0.00169673	0.000482414	0.000788215	0.000553491	0.00075198	0.000267525	0.00118173	0.000765715	9.56903e-05	0.00405605	0.000523884	0.00065019	0.000507267	0.000117662	0.000727343	2.18275e-05	0.00034984	0.000116725	0.00053272	0.000376062
4.57	0.000158782	0.000638407	0.00028375	0.00040915	0.00175804	0.000477058	0.000123495	0.000398582	0.00115616	0.000466896	0.000770514	0.000984349	0.00497012	0.000217087	0.0622709	0.0204091	0.000581906	0.00189833	0.00284327	0.00164727	0.00081919	0.000429576	0.000593922	0.000228672	0.000434759	0.000422945	0.00047744	0.00021414	0.00693663	0.00156115	0.001704	1.3668e-05	0.000112291	0.00251849	0.000128779	0.000503658	0.000581931	0.000255297	0.000519536	0.000665133	0.000346984	0.000280727	0.000317997	0.000246379	0.000279863	7.78669e-05	0.00136466	0.000335856	0.00313157
4.58	0.00022528	0.00047915	0.00224114	0.00244069	3.75667e-05	0.00312694	5.11772e-05	0.00306172	0.000981416	0.000541777	0.00249957	0.00138198	0.00053472	0.00413616	0.0305977	0.0212549	0.00501632	0.000501018	0.00330743	0.000192539	0.000851313	0.00379914	0.000117645	0.00409384	6.96125e-05	0.00021455	0.000568854	0.000843151	0.000669264	0.00125442	2.59727e-05	0.000903066	9.58732e-05	0.00133226	0.00181801	0.000617823	0.000707311	0.000136056	0.00118264	0.00236399	0.00114937	0.000652917	0.000212966	0.00281086	0.00133738	6.58918e-05	0.00127357	0.00203758	6.86043e-05
4.59	0.000471025	0.000968142	0.000615182	0.00310792	0.00117246	0.00173963	0.00166582	0.000364315	0.00274812	0.00343895	0.00254853	0.00266498	0.0021921	0.000123036	0.0241975	0.0210471	0.0148307	0.00141577	0.000598215	0.00250547	0.00246349	2.9185e-05	0.0059574	0.00182577	5.75525e-05	0.00148908	0.000968782	0.000628085	0.00179654	0.000198396	0.0015953	0.000710801	0.00118777	0.000238119	0.000845746	0.000471599	0.00217538	0.00215545	0.00173044	0.0003004	5.35758e-05	1.2507e-20	0.000181981	0.000112586	0.00104036	0.000574421	0.000599717	0.00170084	0.00286614
4.6	0.00216656	0.000988912	2.43642e-05	0.000887237	0.000380445	0.000750763	0.00185093	0.00129115	0.000473596	0.000170417	0.00159342	0.000490996	0.00238132	0.00514097	0.00609444	0.0370213	0.00628514	0.00643025	0.00239845	0.0005698	0.0014796	0.00120993	0.00112712	0.000292743	0.000292743	1.62574e-05	0.000531881	0.000620176	0.00149647	0.00168473	0.00281526	0.00240087	2.86702e-05	0.00150381	0.000649967	7.54432e-05	0.000677758	0.00254002	0.000263019	0.000510681	1.09847e-06	0.00258108	0.000367615	0.00041452	0.000239467	0.000950685	0.00109905	0.000888292	0.000342746
4.61	0.000800101	0.000758419	8.26516e-05	0.000194284	0.00353795	0.000870677	0.00011118	0.000151481	0.000514001	0.000864532	0.000998137	0.000285712	0.0011717	0.000754236	0.019543	0.0480856	0.00223506	0.00909208	0.00694045	0.000538949	0.000166726	0.00304569	0.00258844	0.0013232	0.00129142	0.00190284	0.000285712	0.000183222	0.000645385	0.000450346	0.000826494	0.000547294	0.00237438	0.000437409	0.00047467	0.000443425	0.000151912	0.00167884	0.000562044	0.00125094	0.00168339	7.31638e-05	0.00139844	0.000920855	0.00088299	8.70289e-05	0.000938299	0.000409722	0.00215192
4.62	8.63268e-05	0.00182767	0.000315898	0.00101501	0.000623924	0.000210986	0.000191663	0.00113084	0.00148791	0.000268754	0.00135484	0.000581208	0.00482654	0.00580494	0.018021	0.0856281	0.00756514	0.00902652	0.00208804	2.48022e-05	0.000333007	0.000555556	0.00102572	0.00066995	0.00070164	8.27709e-05	0.00254977	0.000573335	0.000158452	0.000927499	0.00326432	0.000472449	8.3576e-05	0.00194267	0.000234916	0.000646467	0.00100953	0.000210494	0.000641256	0.000132331	0.00351337	0.0002516	0.00118579	0.00125192	0.00135663	0.000312499	0.000241916	0.00148294	0.00219424
4.63	0.00113499	0.00227536	0.000906888	1.36355e-05	0.000479864	0.000211753	0.000467999	9.12867e-06	0.000202923	7.73522e-05	0.0008632	0.00390525	0.00120915	0.00572066	0.00730314	0.155832	0.00317944	0.00282333	0.00155967	0.00146806	0.000524358	0.00031072	0.000171536	0.00113225	0.00357028	0.00243614	5.31624e-05	0.000194737	0.000518862	0.00145856	0.000316859	0.00620816	0.00110303	0.000722498	2.67882e-05	0.00207593	0.000438107	0.00121273	0.000454571	0.000491614	0.000330104	0.000665105	0.00139528	0.00146806	0.00105704	0.000320929	0.000415734	0.000711576	0.00119958
4.64	0.000264775	0.000136317	0.00100663	0.000107827	0.00446704	0.000805708	0.00116722	0.00143448	0.000256509	9.50077e-05	0.000124696	0.00208643	0.000647202	0.00528461	0.0113753	0.338664	0.00733464	0.00304832	0.000862857	0.00175737	0.00125032	0.00379283	0.00113698	0.000667689	0.00116063	0.000493728	0.000593528	9.61578e-05	6.34982e-05	0.00156999	0.000925324	0.00500021	0.0027297	0.00244411	0.000125175	0.0023513	0.000833024	0.00015242	0.00257264	0.000314616	0.000169888	0.000160495	0.00264021	0.000911139	0.000292547	0.00195682	7.19087e-05	0.000569423	0.000107372
4.65	0.000944231	0.000443491	0.00228555	0.00017402	0.000480865	7.79268e-05	0.000689453	5.6555e-05	0.00127231	3.08288e-05	0.00498691	0.00117312	0.00109683	0.000790354	0.0248644	0.666801	0.0155007	0.0109846	0.00356235	0.00363547	0.000401468	0.00334535	0.000382581	0.000143752	0.00153089	0.000312989	0.00506644	0.000418085	0.000472984	0.000834888	0.000562104	0.00135096	0.000323275	0.000935041	0.001632	0.00197168	0.000136993	0.00118488	0.000201108	0.000876242	0.00140754	0.000636157	0.000430988	0.00140073	0.000437934	0.00269255	8.65556e-06	0.00251204	0.00114793
4.66	0.000509183	0.000245503	0.0026994	4.54907e-05	0.000750395	0.00225676	0.00130085	0.00323749	0.000132584	0.00139173	0.000749991	0.000249744	0.00186416	0.00303886	0.00670627	0.818293	0.0120777	0.0100153	0.000241464	0.000260145	0.00110334	0.00261041	0.00041088	0.000216699	0.000265623	0.000135437	0.00142405	0.000106684	0.000198018	0.000217305	0.000584866	0.00453082	0.00194206	0.00381266	0.0009574	0.00382468	0.00362494	0.00126874	0.000211751	0.000531171	0.000556617	0.000977697	0.00107696	0.000323257	0.00141218	0.00124216	0.00215298	0.00221094	0.000980549
4.67	0.000512408	0.00189666	0.000902397	0.00050613	0.00178639	0.00127626	0.00365447	0.000175174	1.01256e-05	0.000681886	0.00208672	0.00221795	0.00191699	0.00484867	0.00472797	0.536279	0.0267504	0.0102059	0.00208398	0.000348828	0.00216871	0.00293332	0.000463274	0.00839993	0.00211651	0.000277443	0.00244203	0.0014	0.000238813	0.00148313	0.000824481	0.00074545	0.00299985	0.000331741	0.00355544	7.12086e-05	2.77443e-05	1.21761e-05	0.000106572	0.000554506	0.00084863	0.000304402	0.00141354	0.000376801	0.003504	0.00455938	0.000313085	0.000275418	0.000345614
4.68	0.00121145	0.00260268	0.000757641	0.00276536	0.00254431	0.0010296	0.00250936	0.0022953	0.000812359	0.00206921	0.00239118	0.000178331	0.00027126	0.00427717	0.00336785	0.243906	0.0146638	0.00209935	0.000693687	0.00426462	0.0017483	0.00251536	0.00241664	0.00108517	0.00325246	0.00039803	0.000272295	0.00171009	0.00324191	0.000357748	0.000625309	0.00137413	0.00077751	0.001086	0.000279927	0.0012767	0.000126899	7.22326e-05	0.000262464	0.00147052	0.000411716	0.00296433	0.00140476	0.00174957	0.00137079	0.00240422	0.00181161	0.000148217	0.000409853
4.69	0.000122471	0.00309133	0.000112527	0.00174029	6.57021e-05	6.25789e-05	0.000768124	0.000163601	0.00110793	0.00169374	2.59501e-06	0.000476564	0.000558341	0.000682627	0.00284104	0.113683	0.0122734	0.00142207	0.00122873	0.00179274	0.0012688	0.00203008	0.00181736	0.00189663	0.00654403	0.00180707	0.0018302	0.000345114	0.00141986	0.000231714	0.00263536	8.11344e-05	0.000129751	0.000283316	0.000426708	0.000636697	0.00127006	0.00113237	0.000572947	0.00217972	0.000291193	0.000613824	0.00312541	0.000408703	0.000235251	0.00119426	0.000265587	0.000608565	0.000103663
4.7	0.0010099	0.000930179	0.00104122	0.000638861	0.000318039	4.9625e-05	0.000474316	0.00166327	0.000773269	0.00223313	0.00142038	0.000612731	0.00167955	0.00149556	0.00268639	0.0612302	0.0118364	0.00521622	2.18704e-05	4.32347e-05	0.000411426	0.000127975	0.00158471	0.000746695	0.000820932	0.00064135	0.0026033	0.000822219	0.000993871	0.000505424	0.00064715	0.000392803	0.00120317	9.34714e-05	0.00129968	0.00103867	0.00171903	3.91432e-05	0.00310725	0.00213352	0.00207063	0.00191338	0.00177623	7.30561e-05	0.000204595	0.000143919	0.00191559	0.000496588	0.00163332
4.71	0.000258221	0.00153605	0.00192194	0.000467054	0.000661665	0.00170932	0.00124507	0.000273861	0.0003259	1.18793e-05	0.000359195	0.0010977	0.000823762	0.00135108	0.000919515	0.0320898	0.0152333	0.00266608	0.0004442	0.000749793	0.000450365	0.00263174	0.00081737	0.000545811	0.000161337	0.000133036	0.00328298	0.00326344	5.03123e-05	2.05524e-05	0.000441322	0.000859523	4.11048e-06	0.00442079	0.00101122	0.000153753	0.00019905	0.000185177	0.000499033	0.000244348	8.14081e-05	0.00106225	5.17099e-05	0.000928332	0.000254233	0.000293694	0.000333977	0.00111585	5.30458e-05
4.72	0.000348552	0.000935438	0.000395223	0.00301971	0.000170959	0.0017656	0.00076335	0.000356515	0.000635816	0.000534026	0.000200837	0.00731104	0.00028049	0.00277585	0.00231803	0.0337355	0.0181366	0.00229346	0.00272819	0.00577492	0.00193146	0.00194388	0.000613297	0.000993258	0.00106344	0.000420947	0.000729904	0.00177556	0.000917899	0.000801594	0.00109414	0.000461772	7.75769e-05	0.000141808	0.0020051	0.00217784	7.25771e-06	0.00362597	0.00165948	0.000163803	9.2939e-05	0.000329823	0.000643295	0.00294681	7.3565e-05	0.000260632	0.000355406	0.000352906	0.00135284
4.73	0.00130572	0.00050489	0.000436557	0.0010886	0.000385048	0.000877177	0.000102819	0.00285042	0.000129865	0.000547038	0.000414214	0.000833616	0.00110679	0.0011188	0.00330887	0.0205086	0.0273409	0.00112909	0.00366414	0.00197216	0.00232276	8.23526e-05	0.000172234	0.000332943	0.00453271	0.000602499	0.000127923	0.000677014	0.00256624	0.000530324	0.000676506	0.00202879	0.000473472	0.000100965	0.00100706	0.00123103	0.000950698	0.000430287	0.000870818	0.000779215	0.00362583	0.00057404	0.000674408	0.00119623	0.000534166	0.000453271	7.10484e-05	0.00126856	0.000477292
4.74	0.000170739	0.00164022	0.000691131	0.000257163	0.00156502	0.000746732	0.00177125	0.00111383	0.00177979	0.000689259	0.000166911	0.00241463	2.75747e-05	0.00367363	0.000273295	0.0258434	0.0412663	0.00859986	0.000686248	0.00112557	0.000530372	0.000118838	0.00155952	0.000496	0.000315001	0.000772112	0.00170787	0.000165297	0.000591608	0.000337134	0.000463156	0.000595071	0.000567862	0.000151962	0.000370473	0.000425923	0.000839909	4.37925e-05	0.00196585	0.000279726	0.0013076	4.97506e-05	0.000356298	0.000431731	9.9157e-05	0.000250129	0.00118251	0.00120012	5.50848e-05
4.75	0.000745175	0.000954955	0.00096356	5.7735e-05	0.000438329	0.000266234	7.46669e-05	5.51088e-05	0.000227951	3.12802e-05	1.70814e-05	0.000772355	0.00138899	6.01691e-05	0.00087527	0.00346585	0.0796477	0.00594192	0.00222613	0.00211247	0.000789373	0.00155662	0.00166855	0.00132519	0.0022825	1.30672e-05	0.000342076	5.74788e-05	0.00136311	0.000390331	0.00337556	0.00120281	0.000328517	0.00152522	0.00194781	0.000242299	0.00065902	0.000320318	0.000658508	0.000670294	0.00105488	0.00101773	0.000557621	0.00105631	0.00167073	0.00178673	0.000542376	0.00087937	9.30934e-05
4.76	7.57272e-05	0.000390837	1.05838e-05	0.00127701	0.000630636	0.00129741	0.0045358	0.000353031	0.000142904	0.00267123	0.000884901	0.000544117	0.000590681	0.000193096	0.00397566	0.00857039	0.120044	0.00960362	0.00283444	0.000983552	0.000699731	0.00179252	0.00106857	0.000797088	0.000139992	0.000387671	0.00197729	0.00684405	0.00357353	0.00144221	0.000688639	0.00216667	0.000493833	0.00135625	0.00268823	0.000804205	0.000281025	0.000144244	0.000828793	0.000781744	3.96083e-05	0.00106064	0.000547583	4.43918e-05	0.000112054	0.00252837	0.00419767	0.000138768	0.00211345
4.77	0.000982386	0.00152184	1.92995e-05	0.00114946	0.00137784	0.000177701	0.00090455	0.0003181	0.00199404	0.000267303	0.000341952	0.000392954	0.00166272	0.000928037	0.00294049	0.0101659	0.263863	0.0051084	0.00213881	0.00698899	0.000954529	0.000589955	0.000259132	0.00152395	8.25008e-05	0.00138997	0.00336558	1.47932e-06	0.000636565	0.00134623	0.000982477	0.00393569	0.00236419	0.00100403	0.00273982	0.00539894	0.00137691	0.000463575	0.00164414	0.000384829	0.000541592	0.000631262	0.0044748	3.6619e-05	0.000539339	0.00261092	0.00177455	0.000778921	0.00136576
4.78	7.66872e-05	0.000754286	0.000203394	4.48609e-06	0.00031941	0.000977469	0.00129145	0.000613946	9.28371e-05	0.000300917	0.00120469	0.00247039	0.000539776	0.00506691	0.000722485	0.00681711	0.492219	0.0100704	0.00466518	0.000792792	0.0017428	0.0015221	0.00115268	0.000862625	0.00654994	0.000735843	0.000230685	0.000569634	0.00134832	0.00421356	0.00274359	0.000329304	0.00234603	0.00131442	0.00306382	0.00759208	0.000681487	0.00254835	0.000320332	0.00129052	0.000991151	0.00200982	0.000999725	0.00140415	0.00214597	0.00020641	0.000678322	0.000226149	0.00175269
4.79	0.00085527	0.000251752	8.23165e-05	0.00412507	0.000992678	0.000345293	0.000267034	0.00101338	0.0020547	0.000116527	0.000376524	0.00152482	0.00217082	0.00103115	0.000324746	0.0326357	0.872414	0.00801462	0.00305806	0.00431654	0.00172351	0.000986771	0.000880465	0.00338525	0.00261802	0.000963886	9.21791e-05	0.000512905	0.00369194	0.000565274	0.000107384	0.000339668	0.00141202	0.000825194	6.33105e-05	5.40643e-05	0.00332073	0.00172605	0.000688659	0.000231282	0.00149831	0.00304476	0.000759521	0.00217606	0.000307486	0.000332143	0.00039833	0.00104091	0.00100208
4.8	0.000484991	0.000455111	0.00798845	0.000243969	0.00250408	0.000641325	0.00115183	0.000172158	0.000294791	0.00023456	0.00192534	0.00189669	0.00131607	0.00314705	0.00149848	0.00753074	0.57079	0.0156477	0.00699163	0.00304135	8.07729e-05	4.55865e-05	0.00140038	0.00513336	0.0106013	0.00074752	0.000106455	0.0014736	0.00473187	0.00276776	0.00141248	0.000432659	0.00100922	0.000917981	0.000815653	0.000174564	0.00269642	0.00176804	0.00135059	0.00164906	0.000778155	0.000434051	0.00299084	0.00371543	0.000533289	0.00285889	0.00425415	0.000559703	0.00102175
4.81	0.000863422	0.00366792	0.000836024	0.000121088	0.00104437	0.00171042	0.000486577	0.00155514	0.00200058	0.000768583	0.000460638	0.00106904	0.000647829	0.000991515	0.00198535	0.0197058	0.29771	0.0244947	0.0033928	0.000411772	0.00367365	0.00287947	0.00276481	0.00193887	0.00128834	0.00284062	0.00609076	0.00222258	5.32646e-05	0.00129367	0.00231144	0.00340045	0.0015823	0.000311985	0.00620635	0.00277973	0.000725933	0.00178673	0.00179307	0.00241472	0.00260585	0.000167277	0.00164121	0.000540894	1.07581e-06	0.000332234	0.00383983	0.00442204	0.00189821
4.82	0.0019553	8.94191e-05	0.000138695	0.00127179	0.000217683	0.00221294	0.00109458	0.00310855	0.000188089	0.000179782	0.00353981	0.000811191	0.00011198	0.000162602	0.00251707	0.00266726	0.188612	0.0141433	0.00526447	0.000805456	0.00152371	0.000271231	0.00228317	0.00166581	0.000872479	0.000582298	0.000512042	0.00826141	0.00219083	0.0001403	0.000934098	0.00106965	0.00168223	0.000677499	0.00195332	0.00385949	0.00165221	0.00126119	0.000123945	0.00105018	0.00171371	0.00143344	0.00129826	0.000192314	0.000127179	0.000426729	0.000401241	0.00207644	0.00186267
4.83	0.00011281	0.000280918	0.000501147	0.000192508	0.000946299	0.00168878	0.00245682	1.40531e-05	0.00058715	0.00213501	0.000384367	0.000159806	0.000241502	3.12826e-06	0.0037748	0.00258772	0.0999959	0.0166683	0.00764763	0.00468029	0.00160441	0.0025626	0.00087122	0.00201347	0.000365044	0.000332486	0.00121824	0.00146578	0.000326037	0.000250574	0.000790367	0.00682348	0.0010766	0.000413051	0.000663817	0.00384499	0.000668605	0.0028034	0.000474052	0.000607604	0.000545954	0.00112196	5.28435e-05	0.00272565	0.000212938	0.0013471	0.000129775	6.24208e-05	0.00290093
4.84	0.000636929	0.00046755	0.00170267	0.00274649	0.000689522	0.00043866	0.000317312	0.000374083	0.000742091	0.00150241	0.00127417	3.90245e-05	0.00143536	0.00023835	0.00362959	0.000129489	0.0515639	0.0198433	0.00834669	0.000612986	0.00303479	0.00117907	0.00403716	6.27275e-05	0.00237348	0.000966008	0.000700593	0.00223554	0.00209412	0.00222961	0.00087732	0.000807508	0.000468126	0.00348798	0.00178447	0.000192361	0.00103231	0.000742211	0.00203696	0.000147957	0.000569638	0.00188703	0.000423867	0.000772374	0.00116012	0.00132659	0.000246923	0.00132919	0.00121471
4.85	4.52413e-05	0.00145567	0.00214301	0.000598586	0.000955097	0.000864316	0.000494692	0.000918329	0.00229858	0.000767678	0.000454824	0.00365377	0.00199937	0.00225449	0.00193911	0.0042993	0.0421697	0.0264036	0.00647566	0.00327474	0.00362688	0.00268373	0.00398365	0.00384089	0.000570569	0.00113181	0.000557616	0.00230682	0.00324013	0.00267537	0.00018255	0.00222544	0.000637742	0.00244902	0.0043676	0.000403291	0.00093204	0.00107764	0.00118615	5.95486e-05	0.00120558	0.00209998	0.00012431	0.000212221	0.000984216	8.55451e-05	0.00137814	0.00178104	0.000380601
4.86	0.000283383	0.00195792	0.00438632	0.000556745	5.85612e-05	0.000217076	0.00219069	0.00197839	0.000197311	0.000213307	0.000235095	0.000542518	0.00601838	0.000580027	0.00215713	0.00385991	0.0259118	0.0360043	0.00290013	0.000473684	0.00335559	0.00476823	0.00366306	0.00153797	0.00123594	0.001843	0.000348839	0.00163633	0.000262284	0.00170963	0.000583222	1.47092e-06	0.000736405	0.000237233	0.00186396	1.80418e-05	0.000320386	2.65686e-05	0.00171556	0.000545276	0.000193174	0.00252434	0.000290163	0.000895885	0.00184897	0.00119018	0.00229584	0.000324753	0.000582509
4.87	0.000157984	9.28665e-05	0.00158562	0.000598541	0.000542117	0.000114813	0.00029226	0.000370676	0.000203435	0.000279729	0.000914396	0.00127148	0.00307202	0.000969285	0.000240283	0.00273339	0.0156657	0.0453764	0.00334837	0.00432621	0.00285091	0.0041195	0.0002399	0.00187018	0.0023631	0.000733585	0.00103783	0.000399396	0.000757586	0.00110738	0.000401564	0.000639657	0.000274784	0.00220017	0.00209344	0.00122614	3.21522e-05	0.000977052	0.000240983	0.000596103	0.00125486	0.000391832	0.000817465	0.00109358	0.000666639	0.000589668	0.00102946	0.000108604	0.000717215
4.88	0.000938997	2.39118e-05	0.000594093	0.000189881	0.000830429	0.000494588	0.000995995	0.00102453	0.00221274	0.000771502	0.000521348	0.00122906	0.000143022	0.000175727	0.000378147	0.00192573	0.0128752	0.0504709	0.00354711	0.00548638	0.00470907	0.00291445	0.00466324	0.000372988	0.00532037	0.00293493	0.000634918	0.000696671	0.00146898	0.000988256	0.000401543	0.00071825	0.00068568	0.000359551	0.00106363	0.000660467	0.00262648	0.000701315	0.000224874	0.00161301	0.000781058	0.00346021	0.000226332	0.000568903	0.00111125	0.0034782	0.00106901	0.00293016	0.00230883
4.89	0.0042648	0.000306789	0.000514073	0.00012773	0.00255581	0.00216636	0.00215326	0.00166897	0.00182246	0.00095172	0.000680694	0.000689339	0.0006487	0.00045974	0.000920687	0.00125151	0.0174287	0.109228	0.00808695	0.00263253	0.00171916	0.00357883	0.0022419	4.91857e-05	0.00405517	0.00234875	0.00147902	0.000152902	0.000822956	0.000682246	0.00078808	0.00220392	0.000206422	0.000633405	0.00132846	5.3225e-05	0.000816059	0.00169623	0.0016367	0.000680398	0.000143296	0.000836231	0.000192728	0.00134602	0.00359529	0.000264278	0.000156449	0.00134232	0.000647961
4.9	0.000889619	0.00164381	0.000161856	0.000933187	0.000486437	0.000252259	0.000665316	0.00152743	6.81845e-05	0.00208245	0.000540444	0.00146538	0.000553587	0.000216709	0.000386371	0.00146662	0.0155837	0.222214	0.0100565	0.00321313	0.000381763	0.00708124	0.000363494	0.00351787	0.00262299	0.00202985	0.00108253	0.00131942	0.00173358	0.00132252	0.00172493	0.00223796	0.000319691	0.000433418	0.00288126	9.76449e-05	0.000205447	0.000494996	0.00193383	0.00200453	0.000123249	0.00129358	0.00113544	0.000528782	0.000540703	0.000205706	0.00398221	0.000354982	0.00100523
4.91	0.0013088	0.000824351	3.4593e-05	0.000301528	0.00037438	0.00104796	0.000672147	0.000262697	0.000514371	0.000406093	0.000216462	0.000995197	0.00202444	0.00038407	0.000157037	0.00156887	0.00154961	0.390328	0.0106554	0.0127783	0.0042862	0.000662148	0.000105231	0.00243329	0.0024736	0.000611056	0.000819804	0.000817185	0.00292155	0.00144338	0.00136632	0.00162087	0.00573765	0.00366614	4.28544e-06	0.00487345	0.00299504	0.000540084	0.00161175	0.000195083	0.00510379	0.00188393	0.00339216	0.000833303	0.0016188	0.000610651	0.000146371	0.000402736	0.00261721
4.92	0.000300416	0.00207728	0.00152067	0.00149139	0.000492669	0.0003566	0.0010439	0.00249733	0.000114405	4.76136e-06	6.29029e-05	0.000223731	0.000348955	0.000534331	0.000351098	0.00152694	0.00726872	0.721412	0.0228268	0.00194528	4.61323e-05	0.00337562	0.00171221	0.00258277	0.00142312	0.000198417	0.00131363	0.000465608	0.00146959	0.000964176	0.00325809	0.000638499	0.000351336	0.00123584	0.00130832	0.00417862	0.000493753	0.00564766	0.000282402	0.00374732	0.000293088	0.000853659	0.00154281	0.000865616	0.000589483	0.00112117	0.00212653	0.00203416	2.013e-05
4.93	0.0018424	0.00202886	0.00013527	0.000347024	0.000663783	0.00214956	0.00182793	0.000898342	0.000199717	0.000746722	0.000282022	0.00243226	0.00026546	0.00167533	0.000718256	0.00276037	0.0103539	0.774651	0.019144	0.00743185	0.00508152	0.00115587	0.00381467	0.00253624	0.00707078	5.25153e-05	0.00168007	0.000228686	0.00475553	0.00359234	0.00493744	0.00122296	0.000955064	0.00218532	0.00513248	0.001399	0.00275275	0.000702938	0.000706721	0.00263635	0.00149239	0.00067881	0.000600156	0.000429911	0.00364723	0.000596902	0.000745267	0.000842705	0.00091657
4.94	0.00142173	0.000131874	0.00205018	0.000492929	5.90971e-05	0.000312538	0.00188067	0.00249184	6.29318e-05	0.00146293	0.00150666	0.00165855	0.000518521	0.00141692	0.00031009	6.85886e-05	0.00987124	0.489931	0.0222591	0.00162415	0.00192864	0.000323226	0.00154324	0.00162342	0.00261292	0.00260718	0.000307316	0.00329271	0.0015827	0.00130849	0.00342421	0.00239674	0.000681453	0.000127958	9.24668e-06	0.00065325	0.00141597	0.000541121	0.00280036	0.00202483	0.00119146	0.00176633	0.00108621	0.000553305	0.000680664	0.000247213	0.000164536	0.000242834	0.00148828
4.95	0.000423695	0.000696438	0.00270893	0.00250407	0.00185562	0.00083766	0.000250078	0.000264028	0.00081146	0.010541	0.00082245	0.00312309	0.000734148	0.0029147	0.00180859	0.0005166	0.0103783	0.30144	0.0302726	0.00807116	0.00737766	0.00431371	0.00386436	0.000823711	0.00378116	0.00270797	0.000420187	0.00183926	0.00193272	0.00296603	0.00329005	0.00110243	0.00122353	0.000839743	0.000801238	0.0015808	0.00138139	0.00238831	0.00156392	0.00205887	0.000204174	0.000101429	0.0002321	0.000468147	0.0010531	0.000346766	0.000637817	0.000217191	0.000314016
4.96	0.00118934	2.4925e-05	0.00265067	0.000895818	0.000500655	0.000862405	0.00221199	0.000526685	0.000185065	0.000492572	0.00119707	0.000758851	2.72154e-06	6.90894e-05	0.000351941	0.000474491	0.00856733	0.159795	0.0314784	0.00436837	0.00776865	0.000782618	0.00163672	0.00698444	0.00124706	0.0128906	0.000147987	0.00421998	0.00165731	0.0004715	0.00165321	0.000717247	0.000257441	0.00245316	0.0015647	0.00557008	0.00170376	0.000553928	0.00115665	0.00324227	0.00171713	0.00186684	0.0013248	0.000968599	0.00142116	0.00164168	0.00474089	0.00564779	0.000203846
4.97	0.000348608	0.00183612	0.000848731	9.22387e-07	0.000197282	0.000730991	8.27164e-05	0.00135984	0.00046689	0.000223787	0.000404032	0.000141071	0.000309081	0.000554354	0.000933916	0.00443147	0.00294106	0.10594	0.0391218	0.00470648	0.00599052	0.00368209	0.00350605	0.00183094	0.00316305	9.12891e-05	0.00103375	0.00096346	0.00411927	0.000389708	0.0043576	0.00241671	0.00101137	0.000708664	0.00303642	9.81257e-05	0.0012246	0.0029461	0.000143784	0.00295242	0.00161998	0.00166822	0.00045848	0.00320255	0.00116267	0.00285191	0.0013762	5.01887e-05	0.000353247
4.98	0.000663612	0.00224775	0.000602887	5.30889e-05	0.00169269	0.00301519	0.00603717	0.00524436	0.00120681	0.00115176	0.00148529	0.000621236	0.000275934	0.00140895	0.00141883	0.00038723	0.00320083	0.0494167	0.0576799	0.00718029	0.00323683	0.00110443	0.0125087	0.00200857	0.00209047	0.000206985	0.000195154	0.00629865	0.00174545	0.00409909	0.00101255	0.00234187	0.00245733	0.00134283	0.00113185	1.3482e-05	0.000701093	0.00958423	0.000322366	0.000860751	0.000110318	0.000475758	0.00191089	0.000149309	0.00237723	0.000129338	0.0004778	0.00158173	0.00277226
4.99	0.0010142	4.23072e-05	0.000343158	9.75212e-05	0.000646591	0.00102651	0.000353375	0.000675882	6.10017e-05	0.000639227	0.00312557	0.000297427	0.00377156	0.000122655	0.00111539	0.00392085	0.00081082	0.0431522	0.0433604	0.00689441	0.0051708	0.00107018	0.00740308	0.000524805	0.00190407	0.00101999	0.000816526	0.00129802	0.000294248	0.0026928	0.00239648	0.000784544	0.000532685	0.000819759	0.000216617	8.92608e-05	0.000713054	0.000608495	0.000283678	0.00184184	0.00072414	0.000495649	0.000285988	0.000785223	0.00146581	0.000233491	0.00256821	0.000462716	0.00010339
5	0.000593297	0.000429533	0.000614604	0.00192472	0.000510929	2.08201e-05	0.00193338	0.00181734	0.000780435	0.000467617	0.000653509	0.00133057	0.00462602	0.000737488	0.00102155	0.00353893	0.00464672	0.0286873	0.0555164	0.0031394	0.00737859	0.000534728	0.00499747	0.000906511	0.000575122	0.00318271	0.000521871	0.000992557	0.0016861	6.76274e-05	0.00416044	0.00139042	0.00149406	0.000529621	0.00259996	0.000520017	0.00745114	0.00273892	0.00160607	0.00387178	0.000328867	0.000221575	0.000508953	0.00165345	0.00158306	1.08204e-05	0.00139015	0.00158734	0.000656913
5.01	0.000282348	0.000969101	0.000489902	0.000164357	0.00290832	0.000750756	0.000308535	0.001643	0.000856312	0.00387978	0.00125602	0.00174066	9.79624e-05	0.00227304	0.00079473	0.00233211	0.00259698	0.0142956	0.0699411	0.0102339	0.00246138	0.0033822	0.00182622	0.00152091	0.000542067	0.0113095	0.000366171	0.00163538	0.00330821	4.5947e-05	0.00176999	0.000659012	0.00297702	0.00146555	0.00145338	0.00221843	0.000738529	0.000350357	0.00145458	0.000338758	0.00440828	0.000616443	0.00136546	0.00151828	0.000554622	0.000245967	0.000367396	0.00165484	0.00450433
5.02	0.0010825	0.00550994	0.000389744	0.000267958	0.000569259	0.00233831	0.00474683	0.00112717	0.00119421	1.80314e-06	0.00150707	5.82325e-05	0.00259965	0.000289123	0.00262212	0.0040549	0.00308331	0.0125541	0.117195	0.00878867	0.0036426	0.00570894	0.000664501	0.00116022	0.00552251	0.00338555	0.000776236	0.000274225	0.00316504	5.91193e-07	0.00568189	0.00250089	0.00202454	0.00162947	0.00363666	0.00118451	0.000675526	0.000388443	0.000181733	0.00227482	0.00103015	0.00169702	0.00426915	0.00171626	0.00345153	0.00100059	0.000514131	0.00198316	0.00207402
5.03	0.00119337	0.000671546	0.000795204	0.00249522	0.00946968	0.000536136	0.00165175	0.000937509	0.0012204	0.000411927	2.75157e-06	0.000217601	0.00101323	0.00102206	0.00168995	3.9914e-05	0.000274154	0.00243744	0.237132	0.00647235	0.00289219	0.0025601	0.00833969	0.00165175	0.00230096	0.000877298	0.00116269	0.00768462	7.92453e-05	0.00121438	0.00120176	0.00353975	0.0045779	0.00172944	0.000406132	0.000331807	0.000853376	0.00705393	0.000178431	0.000554102	9.46865e-05	0.00191827	0.00462229	0.000607612	0.00339476	0.00164593	0.000203196	0.000292638	0.000371139
5.04	0.00275093	5.90951e-06	0.00095104	0.000719851	0.00265928	0.00199503	0.00127006	0.00211727	0.00368394	0.000375891	0.000610573	7.78684e-05	0.00102715	0.000559608	0.000795662	0.00520429	3.40858e-05	0.0143187	0.48361	0.0147085	0.0168566	0.00617936	0.00342507	0.00227147	0.000270662	0.00246884	0.00913111	0.00415824	0.0016832	0.00396195	0.00184445	0.00133692	0.0010102	0.000844211	0.00787506	0.003802	0.000649459	0.00619774	0.00528265	0.000440504	0.000536819	0.00178474	0.00155348	0.000711623	0.00155737	0.00178826	0.00039548	0.000207976	0.00195961
5.05	0.00383412	0.00109556	0.00158873	2.2402e-05	0.00416992	0.000121334	0.000805243	0.00103998	0.000526027	8.13207e-05	0.00050751	0.00212188	0.000883035	0.000948008	0.00154173	0.000603755	0.00687034	0.00723754	0.762934	0.0281951	0.00704564	0.00965081	0.000561281	0.00110874	0.00206478	0.00198617	0.00189851	0.000428261	0.00665257	0.00607086	0.00173897	0.00192764	0.00278967	0.00468242	0.00143768	0.0110913	0.00201858	0.00205976	0.00404341	0.000324538	0.00191007	0.00217598	0.00392256	0.00319355	7.63029e-05	0.00046672	0.0015314	0.000412593	0.000363774
5.06	0.00120796	0.000484862	0.00264168	0.000112105	0.000138043	0.00169846	0.00524862	0.00264963	3.22794e-05	0.00442332	0.00129829	0.000305782	0.00131976	0.00230925	0.000437315	0.000427652	0.000497814	0.00855142	0.607688	0.025644	0.00403677	0.00820641	0.00127054	0.00106183	0.000979421	0.00133966	0.000980998	0.00420585	0.000378528	0.000276791	0.00479372	0.00122031	0.00227382	0.000658775	0.000823359	0.00262295	0.00510276	0.00134503	0.00590025	0.00032011	0.0005969	0.000373562	0.000179651	0.000806448	0.000535428	0.00374149	0.000769907	0.0011186	0.00249813
5.07	0.000887633	0.00183608	0.00477336	0.000258798	0.00183621	0.00463013	0.00194491	0.000589839	0.000779541	0.000301007	0.000570155	0.0026466	0.000580538	0.000288865	0.00237681	0.000922671	0.00336942	0.00675041	0.356337	0.0301683	0.00400228	0.00313859	0.00150575	0.00270487	0.00282054	0.00289751	0.00309966	0.00563002	3.58841e-05	0.00312351	0.00882729	0.000918072	0.00184372	0.0040964	0.00109583	0.00498718	0.000856213	0.000157538	0.0041562	0.00150504	0.00688339	0.000346463	0.000629646	0.00170313	0.00329515	0.00710512	0.000153717	0.00106935	0.00274928
5.08	0.000286432	0.000686692	0.000685299	0.00339502	0.000280861	0.000103068	0.00122306	0.000276787	0.000687075	6.82479e-06	0.000543267	0.000105332	4.52665e-05	0.00113041	0.000113271	0.000411472	0.00178813	0.0025492	0.213918	0.0318973	0.00554692	0.00420804	0.00205736	0.00853241	0.00153237	0.00208435	0.00190816	0.00212491	0.00294754	0.00115276	0.00395956	0.00727178	0.00184548	0.000837395	0.00174746	0.0011537	0.00806286	0.00181693	7.39933e-05	0.00294845	0.000798953	0.00357633	0.000942274	4.48834e-05	0.000242698	6.28507e-05	0.000741848	0.00274444	0.00021129
5.09	0.000287668	0.00385736	0.000447181	0.00372766	0.00204907	0.00270504	0.0012677	0.000751797	0.000778544	0.00163915	0.0019644	0.00136153	0.000196951	0.00037488	0.00124797	0.00561569	0.000815159	0.00814594	0.120853	0.0415874	0.017264	0.0038447	0.00507446	0.00201185	0.00410902	0.00384395	0.00110937	0.000718901	0.00353457	0.000470888	0.000744646	0.00175647	0.00253108	0.00205665	0.00065325	9.27187e-05	0.000920679	0.000869367	0.000781655	0.00208297	0.000275653	0.000305403	0.00398765	0.0017264	0.0024085	0.00302854	0.00104018	0.00530066	0.000534715
5.1	0.00427501	0.000835971	0.000702847	0.00135513	0.00165448	0.00131099	0.000932275	0.00100175	0.00163189	0.00119774	0.00295525	0.000165448	0.00224114	0.00361333	7.43085e-05	7.31939e-05	0.000687502	0.0133474	0.0368728	0.0299871	0.0128058	0.00112804	0.00222286	0.00387627	6.42769e-05	0.00362276	0.00160937	0.00378189	0.000369499	0.00059941	0.00108628	0.000491402	0.00358947	0.000949254	0.0026057	0.0022495	4.83377e-05	1.65336e-05	0.000319861	0.00150642	0.00219359	0.00509013	0.00128643	0.000752782	0.00147339	0.00753982	0.00402563	0.000193574	0.00462024
5.11	0.00094095	0.000121981	0.000613807	0.00320721	0.00105001	0.00351695	0.00226244	0.000226084	0.00137625	0.000511538	0.000210236	0.0015464	0.000632348	7.90825e-05	0.00176495	0.00026988	0.00138433	0.00504036	0.0463039	0.0568089	0.00643605	0.0181681	0.0144429	0.00130705	0.00392837	0.00280361	0.000948249	0.000459233	0.00319785	0.00213983	0.000973855	0.00543734	0.00243435	0.000854099	0.00100504	0.00662814	0.00131954	0.000937593	0.00210818	8.69674e-05	0.00475982	0.00269337	0.00190813	0.00272148	0.00183842	0.00499828	0.00095668	0.000258599	7.34617e-05
5.12	0.000611406	0.000599529	0.00192976	0.000668887	0.000841179	0.000402064	0.000218119	0.000139313	0.00111364	0.00169733	0.00222377	0.00165476	0.00183497	0.00162372	0.00166734	0.00104716	0.00218493	0.0062418	0.0155111	0.0576932	0.0120678	0.00126248	0.00359901	0.00294043	0.000596728	3.95902e-05	0.000713258	0.000478369	0.00372327	0.000772755	0.00120272	0.00750809	0.000344248	0.000671427	0.000169005	0.00272208	0.000323071	0.00204423	0.00127682	0.0102478	0.000200378	0.00056711	0.000886707	0.00171395	0.00196322	0.000542198	0.00123596	0.000726255	0.00307029
5.13	0.000350662	0.0023567	0.000120804	0.000124118	0.000311769	0.00145911	0.000283226	0.000652082	0.00638683	0.000396295	0.00205355	0.000586671	0.000274939	0.00106665	0.000566636	0.00126476	0.000980572	0.00120841	0.0196657	0.0857273	0.0146052	0.00160054	0.00465186	0.00171854	0.000960905	0.000244112	0.00581114	0.00246867	0.00577744	0.000845073	0.0072248	0.000403661	0.00300599	0.00380933	0.00021288	0.00011852	0.0037279	0.00121879	0.000545863	0.000170451	2.6702e-05	0.000398836	0.00805297	0.00176815	0.00332667	0.000435556	0.000335635	0.00329857	0.00182281
5.14	0.000156573	0.00505625	0.000269719	0.00210412	0.00128196	0.000277295	0.00283128	0.00170813	0.00410214	0.000389104	0.010551	0.0012837	0.000599719	0.000664576	0.00615153	0.0001285	0.00128066	0.00696818	0.0133046	0.113655	0.0055079	0.00929483	0.00316246	0.00126993	0.00402144	0.00161475	0.00333783	0.000217339	0.00181281	0.00455736	8.57204e-05	0.00012615	1.36521e-05	0.0021134	0.000481671	0.00247811	0.00247836	0.000535914	0.00107114	0.000840189	0.000950905	0.00062682	0.00705309	0.000353981	0.00292276	0.00165299	0.00620752	0.000676121	0.000914729
5.15	0.00037438	0.0011858	0.00225795	0.00198446	0.000713148	0.00128616	0.000288116	3.54983e-05	0.00315241	0.00152548	0.000863173	7.57701e-08	0.000165179	0.000425108	8.7666e-05	0.000648327	0.00240892	0.000129756	0.0113539	0.255349	0.0105419	0.000803958	0.000969023	0.00247139	0.00159216	0.00794059	0.00063321	0.00266423	0.00150722	0.00107957	0.00349186	0.00210038	0.00306187	0.000582293	0.00148892	0.00343094	0.000961257	0.00594799	0.00146437	0.00123914	0.000635294	0.002737	0.00475184	0.00171714	0.00164364	0.000329524	0.00216824	0.00116868	0.00179727
5.16	1.24217e-05	0.00264808	0.00237858	0.000493695	9.74243e-05	0.000371695	0.00350995	0.00330058	0.000880985	0.00136237	6.30258e-05	0.000872423	0.00122742	0.000124217	0.000800033	0.000462354	0.000165151	0.000312033	0.00862887	0.346084	0.00721123	0.00337297	0.00249493	0.00167838	0.000118713	6.97526e-05	0.00676237	0.00378403	0.00347154	0.00351006	0.00241439	0.00185118	0.00269887	3.97494e-05	0.00243916	0.000317995	0.00321733	0.000167139	0.00173158	0.0022361	9.93735e-05	0.000342953	0.00121549	0.000725274	0.0062251	0.00208975	0.000146844	0.00158661	0.000518004
5.17	0.00107197	0.00013195	0.000533122	0.00103868	0.00109053	0.000770137	0.0013229	0.00212181	0.00157672	0.00521656	0.00102463	0.0034243	0.00352885	0.000225092	0.0018357	0.00106028	0.00472208	0.00273991	0.00503451	0.0947636	0.0368496	0.00918771	0.00476157	0.00806973	0.0040186	0.00122448	0.00166026	0.00302029	0.000449903	0.00367676	0.000673154	0.00859257	0.00188403	0.00187451	0.00154936	0.00148746	0.00373114	0.00116827	0.00184498	0.0018421	0.00244768	0.000831591	0.00193408	0.000669954	0.00221831	0.00181394	0.00386785	0.000371685	0.00312592
5.18	0.00153072	3.13827e-05	0.00456495	0.000423141	0.000797754	0.00347544	0.00126719	2.4348e-05	0.000325959	0.000680437	0.00188655	0.00199438	4.62106e-05	0.000187117	0.000194531	0.00212619	0.00239322	0.00287963	0.0142381	0.663783	0.0252284	0.00853042	0.000261045	0.00888915	0.00964322	0.000432029	0.0039565	0.00696107	0.000275073	0.00017271	0.000932173	0.00251567	0.00153017	0.0037412	0.000918693	0.00174438	0.00202303	0.000528578	0.00233964	0.00207623	0.000830442	5.76684e-05	4.73901e-05	0.00123968	0.00129718	0.00207981	0.00433752	0.00231133	0.000922737
5.19	0.000878737	4.14095e-05	0.00195458	0.00525053	0.00582608	0.000379862	0.00313843	0.0019713	0.000238249	0.00148432	8.00553e-05	0.000709265	0.00277631	0.00241508	0.00153839	0.000938422	0.00111904	0.000270477	0.0186137	0.70546	0.0279948	0.00724068	0.00310995	0.00677074	0.000763334	0.00130692	0.00361248	0.00389445	0.00478411	0.00513371	0.00630266	0.00179046	0.00101652	0.000245693	0.00646741	0.00259551	0.00167087	0.000313491	0.000362745	0.00070093	0.000205755	0.00181792	0.00460443	0.00291092	0.00558217	0.00632941	0.00325044	0.00473066	0.00107072
5.2	0.000419791	0.00600861	0.00192226	0.00180548	0.00157268	0.00190666	0.000474163	0.00195727	0.00257382	0.000218895	0.00171479	0.00167982	5.12227e-05	0.00123729	0.0021663	0.00577125	0.000449491	0.000245305	0.0126653	0.441911	0.0369798	0.0166807	0.00328662	0.0246696	0.000782204	0.00211531	0.000286659	0.00172583	0.000651233	0.00553999	0.00277002	0.00888832	0.00134293	0.000471531	0.00558699	0.00197447	0.00299747	0.00160191	0.00245916	0.000733848	6.48978e-05	0.0038934	0.00275014	0.0046155	0.00238336	0.00789647	0.000514671	0.000669561	0.000713546
5.21	0.00114278	6.65353e-05	0.00479789	0.00590473	0.00107408	0.000334237	0.00284003	0.000442545	0.000490912	0.00364912	0.00403641	0.00190386	0.000925757	0.00104685	0.000907236	0.00492145	4.11694e-05	0.00188795	0.0161499	0.311439	0.0703203	0.0153779	0.00858119	0.00717318	0.00546475	0.00219033	0.00305081	0.00281089	0.00334413	0.00530898	0.00589306	0.00938022	0.00340518	0.000988719	0.000767521	0.00133081	0.00149604	0.00962547	0.00944786	0.00454478	0.00218731	0.00582275	0.00190204	0.00273479	0.00112436	0.00842235	0.000673657	0.00136664	0.00230065
5.22	0.00385542	0.00455071	0.0026873	0.000916655	0.00359265	0.00333696	0.0074736	0.00355385	0.00407668	0.000948063	0.00316776	0.00222116	0.0013926	0.00064293	0.00190969	0.00266625	0.00264936	0.00203271	0.01328	0.188005	0.0837854	0.0121753	0.00100867	0.0251084	0.0048566	0.000348199	0.0041509	0.00417121	0.0012232	0.00566948	0.0057321	0.00705987	0.0036516	0.00663865	0.00571561	0.00658935	0.00636121	0.000972184	0.00524279	0.00701831	0.011337	0.00213091	0.00106942	0.00746455	0.000907962	0.000643332	0.00204935	0.00284067	0.00900409
5.23	0.00154979	3.30892e-05	0.000821681	0.000579969	0.000187741	0.00304547	0.00325308	0.000176795	0.000517775	0.00237904	0.00222464	0.000850332	0.0021682	0.000492	4.13615e-06	0.000981831	0.000311977	0.000201209	0.00736058	0.113018	0.0848187	0.0288464	0.0107399	0.000942638	0.00742656	0.00327891	0.00256502	0.000859613	0.00654747	0.0033358	0.00397277	0.00163675	0.0019971	0.00703912	0.000247412	0.00647928	0.00366226	0.00286852	0.00191615	0.00222192	0.00265869	0.00118985	0.000360198	0.00156972	0.00147085	0.00833928	0.0102567	0.00870458	0.00470578
5.24	0.00164319	0.00219825	0.000110512	0.0024225	0.00440155	0.000329554	0.00217604	0.000873095	7.97562e-05	0.0069062	0.000232335	0.00577273	0.000194595	0.000790524	0.000901192	0.00226247	0.0033409	0.00317591	0.00634056	0.0689853	0.0893796	0.0153749	0.0118029	0.00943072	0.00577518	0.00752757	0.0054498	0.00476379	0.00314776	0.00749233	0.00568849	0.000342222	0.00435635	0.0062179	0.00122736	0.00501609	0.00202325	0.00232643	0.00113561	0.000881019	0.00156536	0.00084823	0.00892622	0.000342482	0.00379957	0.00535362	0.00255303	0.00762724	0.0016667
5.25	0.000464149	0.000589367	8.25155e-05	0.00104202	7.84928e-05	0.00296339	0.00363403	0.000977086	0.000643053	0.000462757	0.00130044	0.00124707	0.00165985	6.364e-05	0.000744496	0.000745218	0.00659778	0.000257087	0.00671062	0.0486816	0.114244	0.0144556	0.0119685	0.00443366	0.00410726	0.00178089	0.00220012	0.00175722	0.00208687	0.00480508	0.00131163	0.000928815	0.00756589	0.00305415	0.00033362	0.000470441	0.00219269	0.00058818	0.00143092	0.000409947	0.00357003	0.00155469	0.00302135	0.00106868	0.00226113	0.000677658	0.000358323	3.26967e-05	0.000396899
5.26	0.00156395	0.000424974	0.000368227	0.00987231	0.00155629	0.00429867	0.000548052	0.00192941	0.00380096	0.00294955	0.000994414	0.000120254	0.00072581	0.000937263	0.000829872	0.000306889	0.000831335	2.26989e-06	0.0039771	0.0541433	0.168252	0.0125099	0.0127148	0.00937374	0.00440848	0.00411148	0.00130847	0.000888788	0.000950832	0.00378295	0.00454906	0.0027961	0.000938474	0.00463829	0.0030187	0.00112168	0.0005364	0.00319686	0.00228528	0.000194958	0.000170746	0.00371964	0.000474004	0.00885706	0.000565152	0.000422754	0.00279171	0.0042912	0.000437534
5.27	0.00199239	0.00141338	0.0030179	0.00302904	0.00150242	0.00141225	0.00249996	0.00144976	0.000456325	0.00160623	0.000141318	0.00276616	0.0019407	0.000535248	0.00341119	0.0029156	0.000629525	0.000341999	0.0013677	0.0180301	0.286053	0.0118849	0.00308777	0.002427	0.00243262	0.00388047	0.00147308	0.00241429	0.0045521	0.000801943	0.00536294	0.000408844	0.00212833	0.00105788	0.00248172	0.00227243	0.000214226	0.000890352	0.000794608	0.00410384	0.00188012	0.00247116	0.00063554	0.0024403	0.00187327	0.00085089	0.000596225	0.00135083	0.000702042
5.28	0.00378079	0.000344966	0.000849617	0.00460275	0.00362772	0.00177834	0.00132898	0.000471129	0.00168303	0.000441292	0.000335273	0.00210443	0.000400349	0.000961442	0.000240007	1.46407e-06	0.001181	0.00540284	0.0074123	0.00404458	0.0660259	0.0127373	0.00991622	0.00709546	0.0101876	0.00226482	0.0045407	0.00170706	0.00266648	0.00569282	0.00812637	0.00108165	0.00220298	0.000887784	0.00165254	0.00600922	6.48736e-05	0.0036933	0.00196857	0.00673686	0.00156403	0.00229754	0.00268986	0.00073128	0.00277492	0.00288715	0.00328922	0.000431397	0.00348818
5.29	0.000310844	0.00537257	0.00242169	0.00156569	0.00137148	0.00160972	0.00158219	0.000431193	0.00248047	0.00341032	0.0021546	1.57334e-05	0.00111734	0.00138148	0.00137776	0.00117826	0.00251019	0.00290505	0.00102813	0.0196517	0.268104	0.028707	0.00396574	0.00102229	0.00109746	0.00274378	0.00462589	0.00168615	0.00089511	0.00136192	0.00557497	0.00290685	0.000600109	0.000291559	0.00176006	0.00381316	0.00188762	0.00355061	0.00171456	0.00127976	0.00702567	0.00071942	0.00428959	0.00274996	0.00105119	0.00463397	0.00097995	0.00315902	0.00385561
5.3	0.000702124	0.00170901	0.000119484	0.000457196	0.0031659	0.000527367	0.000164649	0.00592748	0.000484832	0.000547116	9.89179e-05	0.00210065	0.00167161	0.00653951	0.000583458	0.00011148	0.00183626	0.00161844	0.00364173	0.00876192	0.454182	0.0234664	0.0125213	0.00253365	0.006328	0.00181359	0.000979363	0.00260494	0.00786038	0.00308988	0.00474952	0.00176831	0.00569348	0.00513958	0.00443611	0.00438937	0.00750514	0.000334965	0.00375678	0.00101273	0.00302059	0.00865926	3.79779e-05	0.0033888	0.00361316	0.00554793	0.00226752	0.00505118	0.00295994
5.31	0.00426108	0.000719383	0.00156731	0.00434892	0.00150322	0.000478446	0.00107014	0.000803735	0.00250462	0.0015686	0.000428557	0.00150206	0.00115596	3.89931e-05	0.00116661	0.00189622	0.00608537	0.000341817	0.00221477	0.0304174	0.507954	0.00963846	0.0149964	0.00483863	0.010304	0.00376158	0.000771782	0.00142854	0.00173828	0.00159156	0.00192517	0.000354121	0.00050587	0.000763273	0.00295374	0.00139794	0.00713268	0.00208922	0.000645008	0.00629699	0.00282617	0.000997048	0.00118424	0.00127918	0.000569593	0.00109315	0.00191678	0.00176252	7.2783e-05
5.32	0.000942363	0.000186473	0.000850502	0.00142904	0.00552376	0.00036101	0.000485055	0.000719958	2.85584e-05	0.000543546	0.00116114	0.000926366	0.000727707	0.000796947	0.000243965	0.000695212	0.00101966	0.000412565	0.00459415	0.00592145	0.305201	0.0483968	0.00811014	0.00594595	0.0072502	0.00639513	0.00597126	0.00350305	0.00403004	0.00172225	0.0022078	0.0010051	0.0011219	0.00291189	0.00155384	0.00405572	0.00225074	0.00243021	0.000624972	0.000603475	0.00140411	0.000462245	1.96222e-05	0.00335433	0.00391149	3.462e-05	0.0042072	0.000633908	0.00162658
5.33	0.00299094	0.000797669	0.00400078	0.00804848	0.00493431	2.12243e-05	8.82093e-05	0.00196467	0.000486807	0.00190593	0.000298763	0.000924204	0.000542504	0.0015341	0.000631119	0.00143636	0.000374264	0.00105615	0.00196318	0.00749157	0.257723	0.0247206	0.00873881	0.00784928	0.00515717	0.00353898	0.0042938	0.0119031	0.00301554	0.0133252	0.00250758	0.00185922	0.00353135	0.000788679	0.00194297	0.00641549	0.00605102	0.000193385	0.00840192	0.00105351	0.00294085	0.000931436	0.00357738	0.00735531	0.00397942	0.000878714	0.00359232	0.00450746	0.00290226
5.34	0.00326428	3.07743e-05	0.00197197	0.00375639	0.00115777	0.00266109	0.000366804	0.000116345	0.0001624	0.000283223	0.00118925	0.00160545	0.00211284	0.00212876	0.00321823	0.00219983	0.000752301	0.000227005	1.71995e-05	0.0143396	0.19767	0.0840772	0.026712	0.011066	0.0105739	0.00145514	0.00345277	0.0025564	0.00447045	0.00403591	0.00216771	0.00500499	0.0036254	0.0136273	0.00625693	0.00893216	0.00216209	0.0074078	0.00469888	0.00207794	0.000164035	0.00198832	0.00167198	0.00491629	0.00139877	0.000742066	0.00234631	0.00418197	0.0117571
5.35	2.80867e-05	5.05719e-05	0.00119866	0.00106359	0.00530492	0.00187495	0.000439684	0.000579802	0.00709435	0.00132355	0.000246548	0.000281025	0.000697593	0.00203992	0.000685206	0.00240552	0.00333664	0.000301854	0.00218043	0.00793024	0.154062	0.109466	0.0277163	0.010396	0.0157511	0.0107137	0.00411092	0.00902665	0.00156726	0.00334051	0.0020011	0.0129392	0.00339321	0.00540914	0.00578342	0.000554871	0.00193136	0.00133933	0.000786192	0.00341648	0.000856882	0.00168678	0.00425096	0.00262721	0.00325696	0.00507336	0.00465956	0.00325317	0.00224039
5.36	0.00215167	0.00209198	0.00103449	0.00072353	0.00649316	0.000389486	0.00496271	0.00744387	0.000554269	0.00456588	0.00278949	0.00216657	0.0035168	0.00491298	0.00415068	0.00067496	0.00192095	0.000510409	0.00538864	0.00474279	0.0670386	0.120675	0.0296341	0.00257174	0.0086697	0.00686079	0.0129863	0.0013066	0.00424427	0.00214017	0.0120757	0.00434033	0.0160997	0.00593526	0.00555141	0.00603294	0.0107155	0.00722403	0.00379247	0.00176875	0.00579326	0.000674651	0.000551412	0.00393108	0.000517127	0.0102382	0.00634992	0.00290563	0.00230109
5.37	0.00110308	0.00302742	0.000367948	0.000183245	0.00580839	0.0035171	0.00101349	0.000138067	0.00318796	0.00132253	0.00273871	0.000272605	0.000267313	4.14967e-05	0.000946294	0.000838602	0.00282592	0.00192741	0.000987101	0.0140123	0.0555073	0.166329	0.0383609	0.00635606	0.00872981	0.0116621	0.00314278	0.0091312	0.00198855	0.00176304	0.00569058	0.00681283	0.00395523	0.00230211	0.000345014	0.00428076	0.00679672	0.00199591	0.00939813	0.00542449	0.00293722	0.00577917	0.000303824	0.00854618	0.00706296	0.000732061	0.0153835	0.00341953	0.000247446
5.38	0.00354332	0.00277933	0.003633	0.00148306	0.00390932	0.00183115	0.000440931	0.00198636	0.00317391	0.00140608	0.0033735	0.00139464	0.000406825	1.5474e-05	0.001226	0.000925047	0.00235971	0.00360971	0.00594598	0.00875846	0.034918	0.187817	0.0173173	0.00283941	0.0168008	0.00486429	0.0018118	0.00426996	0.00615243	0.00250379	0.00241213	0.00566476	0.00139408	0.00176357	0.0075147	0.00318552	0.00215729	0.00680644	0.00516959	0.0069641	0.00282804	0.00141011	0.014346	0.000630646	0.00219739	0.00125592	0.00597811	0.00162083	0.0065512
5.39	0.0097536	0.000524696	0.00189628	0.00117917	0.00181998	0.000276971	0.00369925	0.015224	0.00623293	0.000163163	0.00165762	0.00309397	0.000267355	0.000901965	6.30239e-05	0.000202264	0.0031194	2.80548e-05	0.00391718	0.00237599	0.0249826	0.233927	0.0202523	0.0277214	0.00392481	0.00396136	0.021864	0.000840292	0.000942576	0.00557193	0.00903037	0.00710715	0.00368765	0.00119825	0.00421743	0.0177516	0.00275461	0.00395985	0.000371388	0.00721158	0.00249266	0.00419288	0.00168305	0.00828132	0.00412103	0.00264494	0.00146242	0.0158706	0.00656664
5.4	5.90009e-06	0.00200173	0.00293187	0.00151298	0.000896974	0.00493136	0.00467447	0.000197494	0.00196537	0.0038542	0.000575498	0.000349301	0.00466052	0.00319004	8.10864e-05	0.00418939	0.000787822	0.00149392	0.00107956	0.00224283	0.0329016	0.41403	0.0268107	0.00690159	0.00865847	0.00267872	0.00853736	0.00370861	0.00911525	0.00703227	0.00347029	0.00426601	0.00146657	0.00474639	0.0101495	0.00752613	0.00221748	0.00375517	0.00220504	0.0026918	0.000261597	0.00300586	0.00104416	0.0092661	0.00140342	0.00378579	0.00357107	0.000459649	0.00721853
5.41	0.00222607	0.00303151	0.00158564	0.00909368	0.00696647	0.0077388	0.000785307	0.00227554	0.00330773	0.00130494	0.00298464	0.000234137	0.000488251	0.00374745	0.00279518	0.00113459	0.00120466	0.00346912	0.00747517	0.00453268	0.0099898	0.63684	0.0477689	0.0143496	0.0109813	0.00590062	0.00122794	0.00468652	0.000264024	0.002924	0.000408501	0.00461196	0.00863012	0.00198391	0.00528653	0.00780235	0.00176433	0.0021534	0.00623094	0.00161332	0.00323191	0.00362484	0.00583644	0.0021987	0.00129181	0.00117847	0.00137918	0.00579264	0.00425372
5.42	0.00395657	0.0102985	0.000969517	0.000727215	0.000226385	0.000374656	0.00112204	0.00198848	0.00388309	0.000710371	0.000346223	0.00159258	0.00114236	0.00113679	0.00153803	0.00773056	0.000699245	0.00271392	0.000425033	0.00408274	0.00950734	0.652372	0.0214476	0.0173682	0.00918777	0.0122453	0.00253243	0.0119459	0.00673076	0.00186192	0.00429568	0.00338636	0.00363839	0.00011721	0.00285462	0.00576124	0.00876374	0.00415622	0.000880276	0.00246783	0.00573497	0.00204303	0.00352481	0.00063697	0.00744715	0.00426887	0.00121105	0.00394243	0.00327139
5.43	0.00580216	0.000219508	0.0091022	0.00212802	0.00211494	0.00213336	0.00886036	0.000965101	0.00106277	0.000289036	0.0036216	0.00416052	0.00022788	0.000545779	0.000750217	0.000391095	0.00473764	0.000960077	0.00364616	0.00126434	0.0196835	0.446849	0.0186215	0.0348899	0.00966631	0.00224794	0.00631653	0.0011394	0.00230694	0.00150091	0.00147452	0.00713604	0.00130907	0.00154564	0.00621551	0.00673442	0.00270625	0.00534385	0.00260332	0.0011103	0.00684437	0.00110615	0.000940383	0.00328791	0.0103348	0.00299393	0.00105129	0.000426816	0.00249169
5.44	0.00480112	0.00351773	0.00410764	0.00432569	0.00117619	0.00445126	0.00975328	0.000286808	0.000671644	0.00433859	0.00712272	0.00190535	0.00514474	0.00306232	0.000303265	0.00271174	0.000230158	0.00152162	0.00134954	0.00284046	0.00377953	0.252994	0.0554583	0.00796257	0.0079098	0.0046542	0.00024883	0.00202625	0.00771643	0.00274022	0.00732329	9.43103e-05	0.00271617	0.00316604	0.0014914	0.00333251	0.000148191	0.00650844	0.00557064	0.00507005	0.000790086	0.00191105	0.000231424	0.00301263	0.00489353	0.000877355	3.16477e-05	0.000228259	0.000685174
5.45	0.00136851	0.00119763	0.00133832	0.00317386	0.00495946	0.000997674	0.000511525	0.000540032	0.00197367	0.000760381	0.0015304	0.00190902	0.0015039	0.000817235	0.000950216	0.00172144	0.00383949	0.00137863	0.000208866	0.00267663	0.00237478	0.19138	0.0991883	0.012913	0.0206899	0.00985733	0.00361826	0.00239437	0.0019878	0.00408586	0.0104176	0.00134603	0.00450624	0.0110536	0.0128664	0.00720736	0.0115774	0.00297969	0.00436723	0.00082109	0.00145347	0.0012756	8.03022e-05	0.0020722	0.00519073	0.00588944	0.00154309	0.00241493	0.00179435
5.46	0.000899613	5.28279e-05	0.00664773	0.000396933	0.00122517	0.00849236	0.00252199	0.00535525	0.00816608	7.689e-05	0.00244962	0.000548904	0.00137389	0.000700875	0.00319591	0.000740405	0.000522852	0.000194667	0.000970442	0.00180411	0.00565512	0.118348	0.140592	0.0283635	0.0216965	0.0106094	0.00888821	0.0155572	0.00676062	0.0134636	0.00517008	0.00861466	0.013103	0.00127257	0.00307352	0.00899567	0.00624211	0.00336145	0.00881883	0.000331531	0.00765082	0.00146552	0.00203541	0.00378887	0.00471589	0.00603559	0.00150171	0.000876093	0.0104557
5.47	0.000243872	0.00655962	0.00121828	0.000261214	0.00481575	0.00139753	0.00136735	0.00032458	0.00154186	0.0043145	0.00417076	0.00402911	0.000353511	0.00288478	0.00224288	0.000561365	0.000561365	0.00336452	0.00217242	0.000143155	0.0095292	0.100911	0.139779	0.0394891	0.00945891	0.015041	0.00449776	0.00912525	0.0143616	0.00989672	0.0175879	0.00161714	0.0056515	0.00290813	0.00808739	0.00929033	0.00641939	0.00187136	0.002985	0.00347441	0.0196379	0.00613349	0.00309022	0.00604212	0.00300993	0.00738304	0.00533676	0.000703186	0.00430633
5.48	0.00567591	0.000457532	0.0011445	0.00547938	0.00438534	0.00173551	0.00737432	0.00689236	0.000680001	0.00103671	0.00276441	0.000431507	0.00318089	0.00637027	0.00428359	0.00125632	0.00080534	0.00134699	7.55557e-05	0.00265729	0.00856717	0.0972445	0.223595	0.0597132	0.0213917	0.00749546	0.0160517	0.00982644	0.00959968	0.00258518	0.00219246	0.00399379	0.00172485	0.0178461	0.00586463	0.00119898	0.00169622	0.00379457	0.00459085	0.0043709	0.0085681	0.000563226	0.00244507	0.00666712	0.00383437	0.00567658	0.00260734	0.00418897	0.00761769
5.49	0.0226669	0.00682664	0.00287359	0.00349154	0.00246276	0.00424181	0.0019881	0.00588441	0.00213235	0.0038964	0.00142145	0.0101686	0.00392437	0.000652586	0.0111908	0.00104193	0.00227335	0.00194916	0.0020636	0.00899388	0.00416578	0.0616677	0.338612	0.0496952	0.0285821	0.0327079	0.0183745	0.0176966	0.00795117	0.00414491	0.00285044	0.00296961	0.00878667	0.00436913	0.0165925	0.0103832	0.00274451	0.00362237	0.00873923	0.00223547	0.00560266	0.00584758	0.00738136	0.0054151	0.000137234	0.0102408	0.0024262	0.00264025	0.00286307
5.5	0.0100327	0.00159861	0.0133396	0.00364267	0.00282758	0.0147294	0.00191766	0.00743885	0.00242162	0.00352612	0.00326257	0.00697131	0.00192294	0.0122738	0.00124709	0.00595794	0.00010811	0.00269246	0.000617961	0.00206412	0.00211162	0.0483773	0.493011	0.0674601	0.0457361	0.0161116	0.0301313	0.00399471	0.0047031	0.0121149	0.0046476	0.0040452	0.00807748	0.00984489	0.0129874	0.0133568	0.00100431	0.0114613	0.00234737	0.00618876	0.00137878	0.00173478	0.00717943	0.000679098	0.00250263	0.00168094	0.0050818	0.00758276	0.00266405
5.51	0.0232571	0.00822991	0.0220021	0.00484938	0.00877216	0.00900088	0.00532053	0.00651573	0.0048981	0.00419336	0.00374729	0.00996167	0.00760168	0.00196554	0.00188479	0.000296026	0.00360988	0.00207958	0.000121983	0.000516535	0.000548023	0.0268098	0.658516	0.0915172	0.0163975	0.0100879	0.0356302	0.0119674	0.0199473	0.00127992	0.00137547	0.00118844	0.00855363	0.00673047	0.0120987	0.00308793	0.000552624	0.00674536	0.00635586	0.00369649	0.000199937	0.000122164	0.00805559	0.00452944	0.0110021	0.00473001	0.00679354	0.00589165	0.00278974
5.52	0.00361951	0.0124514	0.0142113	0.00205078	0.00903382	0.00546681	0.00429337	0.000662387	0.00267411	0.00346283	0.00541022	0.00150049	0.00105519	0.000287554	0.000371631	0.00174685	3.16736e-05	0.00186767	0.00305223	0.000385154	0.00619539	0.0199097	0.646419	0.104675	0.019109	0.0159699	0.0180971	0.00634548	0.0058807	0.00115706	0.00268772	0.00351479	0.0040326	0.00907618	0.00217089	0.00667957	0.00741732	0.00309334	0.00303862	0.00434818	0.010885	0.00600197	0.00852776	0.000770309	0.00260595	0.00740023	0.000375901	0.00798673	0.00567082
5.53	0.00490513	0.0112587	0.0181553	0.0226025	0.00942138	0.000114503	0.00721844	0.0122019	0.00868901	0.0088102	0.00672819	0.00177021	0.000133616	0.00857538	0.000973098	0.00298835	0.00109148	0.000122958	0.00287217	0.000452815	0.00298095	0.0107746	0.443822	0.0105871	0.0290842	0.00937312	0.00629634	0.00291163	0.0193856	0.00521587	0.00370188	0.0148178	0.00479758	0.00632628	0.00113737	0.00421952	0.00903199	0.00971619	0.00254373	0.0051033	0.00777985	0.00541387	0.00310259	0.000345711	0.012897	0.00519711	0.00388411	0.00798085	0.0136931
5.54	0.00145434	0.00197217	0.005233	0.0107679	0.0112528	0.0021891	0.00841073	0.0012683	0.00778662	0.00335753	0.001388	0.00175059	0.00586131	0.000369003	0.000632	0.00406026	0.000169978	0.00149181	1.97445e-05	0.000730459	0.00435345	0.0145391	0.230734	0.0173318	0.0362676	0.0104913	0.00184212	0.00426025	0.0101727	0.00939049	0.00237399	0.00335894	0.00593371	0.0124303	0.00289841	0.0067256	0.00696587	0.00531303	0.00239892	0.00738427	0.00217462	0.0010741	0.00440742	0.00267402	0.00424384	0.00684564	0.00172032	0.00749704	0.00116791
5.55	0.0034147	0.000559249	0.00104142	0.0020034	0.030201	0.0179454	0.0116699	0.00379168	0.00536336	0.0153598	0.00123201	0.000868346	0.00285274	0.00270471	0.00402177	0.00763495	0.00179844	0.00102241	0.000127002	0.00355291	0.00209825	0.0126022	0.135561	0.0671221	0.0343542	0.00942209	0.00556437	0.000270822	0.00530055	0.00591437	0.0156181	0.0166071	0.00332177	0.00168843	0.0111122	0.00785602	0.0054068	0.00815636	0.00276121	0.0242237	0.00287025	0.00167766	0.00556227	0.00207303	0.0034034	0.00669636	0.0147853	0.00187526	0.00514605
5.56	0.000883927	0.000610777	0.000662531	0.000269142	0.00113312	0.0492585	0.00766503	0.0292707	0.00748345	0.0156217	0.00391394	0.00446494	0.00133778	0.0034017	0.00576979	0.00457812	0.0015739	0.000425627	0.000356359	0.000752972	0.00352734	0.00124996	0.243732	0.0450328	0.0300486	0.0119696	0.00658916	0.00780487	0.0064758	0.00333226	0.0138749	0.003466	0.0139274	0.00450676	0.00478558	0.00519448	0.0048606	0.00840319	0.000557628	0.00893642	0.00285941	0.00180924	0.00661948	2.30893e-05	0.00137708	0.00141585	4.29548e-05	0.00224349	0.00569695
5.57	0.00195215	0.00192188	0.00330139	0.00268209	0.000651287	0.0197418	0.00960696	0.0305137	0.00573257	0.0041908	0.00566879	0.00448928	0.00856296	0.00872909	0.0085171	0.00273209	0.000289831	7.61292e-05	0.000936704	0.00211072	0.000341996	0.00170502	0.160547	0.0587054	0.0036078	0.0218065	0.00764941	0.00766914	0.00571446	0.00969814	0.0143369	0.0102452	0.0133429	0.00637791	0.00556797	0.00906703	0.00668829	0.00401782	0.00376321	0.00873422	0.00208387	0.00716876	0.0104309	0.00523526	0.0104338	0.00297129	0.00191296	0.00106175	0.0050029
5.58	0.00470722	0.00512552	0.0031064	0.00037481	0.00111026	0.0161221	0.0176538	0.0335485	0.00071978	0.00677766	0.00279083	0.000572602	0.0169791	0.00188109	0.00449147	0.0147801	0.000205978	0.00160355	0.00231479	0.000838086	0.00017781	0.00198091	0.0828421	0.128838	0.0220694	0.018111	0.00577532	0.0048787	0.00124335	0.00257535	0.0105479	0.0119355	0.000818368	0.00384291	0.00248671	0.00625655	0.00294118	0.0137957	0.00364863	0.0032894	0.00190486	0.00398243	0.00476215	0.00854687	0.000623305	0.00321573	0.0062753	0.00624555	0.0133534
5.59	0.00147461	0.00146201	0.000736432	0.00944399	0.000964951	0.00228639	0.00224885	0.0194687	0.00126228	0.00940645	0.0171721	0.00379191	0.00153128	0.00209798	0.00076633	0.00226771	0.00409973	0.00161785	0.00867067	0.00143146	0.00594978	0.0056472	0.0688347	0.144492	0.0123364	0.00897591	0.0114791	0.00600783	0.0051633	0.0194444	0.00775245	0.00342162	0.014741	0.00645318	0.0120741	0.00620884	0.000748667	0.00907048	0.00758124	0.0186301	0.00617075	0.0185046	0.00365226	0.00447618	0.00141399	0.00657388	0.0091806	0.00340939	0.00452669
5.6	0.000963146	0.000986107	0.00274978	0.0025316	0.00128706	0.000777944	0.00561626	0.0177988	0.0077166	0.0170833	0.00951382	0.0083221	0.00384512	0.00449399	0.0103657	0.00158452	0.000838512	0.00967757	0.00757458	0.00867748	0.000490219	0.00219909	0.0583039	0.17729	0.0302076	0.0164265	0.0180739	0.0112128	0.00915314	0.023155	0.00448359	0.00173079	0.00760104	0.0053977	0.00503448	0.00673153	0.00136643	0.00764252	0.00349286	0.0134299	0.0110952	0.0168249	0.00572775	0.00230076	0.0134736	0.0007564	0.00630453	0.00213209	0.00493791
5.61	0.00284904	0.00141568	0.000295214	0.00144611	0.00340029	0.00285722	0.00313294	0.00330994	0.0687955	0.00114015	0.0134185	0.0141357	0.0145759	0.00395886	0.00200915	0.00220288	0.00229038	0.0017672	0.00249106	0.00104856	0.0020277	0.00157888	0.0560307	0.300263	0.035521	0.0369126	0.032202	0.00791239	0.00921289	0.00854381	0.0274574	0.0117243	0.00600557	0.0249283	0.0106619	0.0111988	0.00811278	0.00391102	0.00243675	0.0140688	0.00800578	0.00562372	0.00746414	0.00701485	0.00469927	0.0108507	0.00460331	0.00924684	0.0118162
5.62	0.00112819	0.0023421	0.00133099	0.00723674	0.00183817	0.000104555	0.00205178	0.00184171	0.0549767	0.00365989	0.00892951	0.0201045	0.0149438	0.00533859	0.00837517	0.00358757	0.00552111	0.00451144	0.000530425	0.0021547	0.00171659	0.00632732	0.0341435	0.485322	0.0554922	0.0401965	0.0139876	0.0276503	0.00431017	0.0229466	0.00309407	0.0158778	0.00135117	0.00588576	0.00758398	0.0145879	0.00733604	0.0119144	0.00287912	0.00301821	0.0058011	0.00122921	0.00447805	0.00485657	0.0112392	0.0141792	0.00370102	0.00572276	0.00269623
5.63	0.00277739	0.0114045	0.000108116	0.00484602	0.00206133	0.0039858	0.000555959	0.00483449	0.0125397	0.00125636	0.004304	0.0165353	0.0152794	0.0148716	0.0275156	0.00438434	0.0123144	0.0080331	0.00974298	0.000809192	0.00476299	0.000873485	0.0242644	0.585583	0.0643165	0.0371262	0.0199431	0.0174188	0.0297475	0.0151528	0.0128152	0.00891735	0.00967157	0.0191305	0.0190936	0.00629863	0.0108368	0.0169838	0.00231965	0.00188997	0.0091999	0.0221793	0.0172112	0.00343292	0.00670803	0.0179526	0.0049328	0.0144924	0.00768492
5.64	0.000722677	0.00497866	0.00236501	0.00434241	0.0022321	0.001456	0.00102522	9.4241e-05	0.000899342	0.00014727	0.00394709	0.00648554	0.000452845	0.0165679	0.0120512	0.00679522	0.000219635	0.00439778	0.0116204	0.000383312	0.00448919	0.0049896	0.0296878	0.921174	0.0947899	0.0347202	0.0179694	0.0173408	0.0104067	0.0245665	0.0155888	0.0103542	0.00399279	0.0131095	0.0132684	0.00763352	0.00404738	0.00520523	0.0165404	0.00256892	0.00715724	0.00542252	0.0110059	0.0153668	0.00915808	0.00320185	0.00984423	0.00592058	0.0135856
5.65	0.00211111	0.00138624	0.00226306	0.000133954	0.000329273	0.00637083	0.00113168	0.00295628	0.00868312	0.00135571	0.00143174	0.00067826	0.0134639	0.0155225	0.00804944	0.00972159	0.0041656	0.0088748	0.00976203	0.00451317	0.00217419	0.00459678	0.00956661	0.810071	0.0797466	0.059674	0.02802	0.0176453	0.0187208	0.015218	0.00187565	0.0184746	0.0112829	0.00742557	0.00127483	0.0103913	0.0204593	0.0216033	0.00837184	0.0108676	0.00885498	0.00857323	0.00971188	0.00523521	0.00496285	0.000262144	0.0117884	0.0126438	0.00177162
5.66	0.00390738	0.00342686	0.00215999	0.00240449	0.00608286	0.00385516	0.00250455	0.0051707	0.00255521	0.00898556	0.00179994	0.000299972	0.00569895	0.00093498	0.00621097	0.0241003	0.0232919	0.0238102	0.00319241	0.0035848	0.000341734	0.00490024	0.000368842	0.6243	0.095387	0.0442449	0.0215404	0.0111559	0.0099668	0.0160479	0.00751218	0.00579273	0.0184421	0.00502082	0.0114953	0.00254265	0.00746246	0.00878198	0.00978678	0.00152236	0.00516986	0.00415691	0.00798527	0.00169852	0.00544398	0.00577808	0.017903	0.0166603	0.0110946
5.67	0.00417674	0.00637115	0.00090001	0.00138487	0.00810208	0.000900953	0.0046183	0.000793078	0.00465573	0.0014049	0.000562441	0.00162117	0.000954629	0.000893405	0.000290393	0.00729915	0.0254646	0.0132103	0.0135969	0.00492149	0.00352676	0.000500797	0.0104588	0.438203	0.103861	0.0553837	0.0375698	0.0194525	0.0349791	0.00828544	0.0184767	0.00981058	0.021748	0.0128924	0.00441419	0.0159292	0.00931649	0.00803498	0.00409203	0.0067582	0.00664319	0.0153908	0.00622983	0.0248871	0.00833859	0.0153371	0.00664655	0.0273452	0.00974977
5.68	0.00724441	0.00162086	0.00124367	0.00458311	0.00351939	0.00634637	0.000764341	0.00230078	0.000928241	3.1983e-05	0.00278892	0.00168136	0.000131288	0.00186508	5.46333e-05	0.00655652	0.0187537	0.00706824	0.00618625	0.000356532	0.000413577	0.00293457	0.0072851	0.204413	0.160463	0.0543842	0.0447705	0.033694	0.0358029	0.00957959	0.00626668	0.0136901	0.00245378	0.019869	0.00861087	0.0019431	0.0115786	0.0132162	0.00747815	0.013221	0.00163124	0.0126994	0.00653858	0.00413577	0.00253442	0.0062456	0.00505373	0.013925	0.00834389
5.69	0.00808755	0.00562427	0.00176089	0.00359457	0.00125324	0.00071057	0.00634863	2.6651e-06	0.00145615	0.00353355	0.000934621	0.000686859	0.000472365	0.00231928	0.00163885	0.00017029	0.00278144	0.00269983	0.0148636	0.00501599	0.00262503	0.00350047	0.00310566	0.123915	0.187877	0.0680839	0.0217598	0.0297102	0.0120835	0.00383526	0.0144989	0.0268205	0.0135516	0.0151997	0.00478219	0.00969075	0.00446119	0.00825922	0.0154386	0.0163481	0.00428777	0.00397605	0.00644218	0.00708925	0.00444437	0.00475131	0.00514363	0.00504071	0.0119018
5.7	3.23697e-05	0.00552695	0.00147855	0.000465327	0.00589517	0.00114041	0.00070566	0.00474749	0.00831902	0.00726008	0.000184258	0.00207734	0.0032797	0.0014905	0.000749882	0.000506461	0.000237544	0.00289644	0.00766873	0.00821025	0.00866363	0.00236986	0.0112398	0.106476	0.230433	0.085596	0.0417026	0.0246623	0.0149448	0.00959119	0.00754692	0.0150773	0.0144819	0.0104723	0.0105384	0.00603262	0.018796	0.00781992	0.00195543	0.00292602	0.0221016	0.0193119	0.00931331	0.012856	0.00350678	0.0122397	0.0211593	0.00474819	0.00565574
5.71	0.00827339	0.00347099	0.00401866	0.00233291	0.00678506	0.00391966	4.3806e-06	0.00264783	1.59648e-05	0.00166862	0.000893447	0.0010124	0.00149252	0.00180257	0.0010234	0.00187684	0.00181697	0.000163737	0.00282305	0.0127082	0.0172705	0.00357505	0.00246345	0.0860756	0.325783	0.086871	0.0493595	0.0243636	0.00984564	0.00771472	0.0173371	0.0134675	0.0135002	0.0213731	0.00852649	0.00260548	0.0161394	0.0106654	0.0182471	0.00519325	0.00281575	0.0154844	0.0117794	0.0138879	0.004964	0.00271256	0.00573586	0.00025242	0.00633804
5.72	0.00014503	0.00954883	0.00920491	0.00671853	0.00082287	0.00289353	0.00141228	0.000188539	0.00110586	0.00646287	0.000763443	0.00359153	0.00196994	0.000623011	0.00168182	0.00333729	0.00483994	0.00270694	0.0023563	0.00367776	0.0033005	0.00579502	0.0059007	0.0634472	0.27344	0.11068	0.0567543	0.00969315	0.0289353	0.0212926	0.00765769	0.0263115	0.0118469	0.0103865	0.0076163	0.00439477	0.0110822	0.0210118	0.0186666	0.00602804	0.0098939	0.0122813	0.0194416	0.00773259	0.00626566	0.00409658	0.00624134	0.00866167	0.0111107
5.73	0.0102167	0.00639435	0.00950064	0.000916388	0.0102976	0.000667441	0.00125445	0.004713	0.00269947	0.00142082	0.00377812	0.00163754	0.00688506	0.00552729	0.00242969	0.00234431	0.00406957	0.000404481	0.00135114	0.00199915	0.00168892	0.00203268	0.00337429	0.0477423	0.256186	0.12933	0.0882278	0.0460811	0.0357597	0.0381043	0.0297624	0.00611421	0.0194349	0.0216059	0.022592	0.0164303	0.0123129	0.016438	0.0220643	0.0177771	0.0192549	0.0158804	0.0121177	0.00721761	0.00860013	0.00646142	0.00513411	0.0130577	0.0177568
5.74	0.00573635	0.000118115	0.00345081	0.00146325	0.00394579	0.00442656	0.000231525	0.000703617	0.00243982	0.00497127	0.00200104	0.00382122	0.00251558	0.0008974	0.00161412	0.00199652	0.00187444	0.000343734	0.000863719	0.00234616	0.000719858	0.00990222	0.0111779	0.0408296	0.146739	0.082001	0.0606362	0.0822376	0.0365881	0.028429	0.0136782	0.0179688	0.0287482	0.0378369	0.0132778	0.0140653	0.00897179	0.00795553	0.0132449	0.0132588	0.009648	0.0137074	0.0176555	0.0192876	0.00814645	0.00956855	0.00813455	0.00609632	0.0118707
5.75	0.00327866	0.00764613	0.00339416	0.00587228	0.00370595	0.015102	0.000873515	0.00146353	0.0024428	0.000395784	0.0092121	0.00128627	0.0108994	0.0015207	0.00809869	0.00413295	0.00329202	0.00438231	0.00044066	0.00958584	0.00145241	0.00512295	0.00759345	0.01433	0.0727397	0.0330763	0.0690793	0.0553175	0.075287	0.0327742	0.0421661	0.0242627	0.0504727	0.0100507	0.0370457	0.018719	0.0274893	0.0317198	0.0116065	0.0241792	0.0173498	0.0076157	0.00917776	0.0173049	0.0048095	0.0177576	0.0111094	0.0157401	0.0134137
5.76	0.00197461	0.0108692	0.00391354	0.0161847	0.0064933	0.00630312	0.00321638	0.000390499	3.63666e-05	0.00287955	0.00113985	0.00248354	0.00703782	0.000658235	0.00155551	0.00132178	0.00016365	0.000208862	0.000208862	0.000570169	0.000960569	0.00926365	0.0106569	0.0205471	0.116771	0.00259736	0.0344548	0.0494525	0.0373936	0.0565542	0.0583577	0.06334	0.0454591	0.0443642	0.0386541	0.0260953	0.023944	0.0293877	0.0138942	0.0142386	0.0201751	0.0203059	0.00182364	0.0163922	0.0219734	0.0206881	0.0123195	0.0167941	0.00853976
5.77	0.00171111	0.020879	0.00639292	0.0109811	0.00482281	0.0051948	0.0121249	0.00727548	0.00010832	0.0053263	0.00295858	0.00946641	0.0123849	0.00323554	0.00663778	0.00711644	0.000214895	0.00139885	0.0024419	0.00284328	0.00366804	0.00209794	0.00407757	0.0225574	0.43667	0.00833705	0.0034578	0.0181933	0.0428335	0.036545	0.0432027	0.0523428	0.0573447	0.0839097	0.027493	0.0313197	0.019735	0.0233502	0.0311152	0.0237798	0.0216819	0.0120749	0.0190637	0.0282113	0.0336486	0.00851277	0.0215488	0.0293637	0.0214563
5.78	0.00803113	0.021725	0.00133029	0.00398641	0.00938944	0.00320822	0.00554922	0.00445384	0.000298099	0.0106275	0.00194247	0.00264979	0.000893155	0.00192265	0.0117864	0.00630044	0.000413893	0.00218153	0.00364567	0.00222718	0.00024321	0.000499079	0.00121699	0.0100084	0.420707	0.0411797	0.00377734	0.00166118	0.000806101	0.0287505	0.0350602	0.0630886	0.0441752	0.0877518	0.0273837	0.0741478	0.0222147	0.0684702	0.032586	0.0232889	0.0200562	0.019648	0.020732	0.0309173	0.024684	0.0201118	0.0362289	0.0247632	0.0202206
5.79	0.00719709	0.00285841	0.000843792	0.019672	0.000709883	0.00421097	0.00891773	0.00591483	0.00253886	0.0053748	0.00215461	0.00603496	0.000456346	0.00291952	0.000897315	0.0116715	0.00043987	0.0043259	0.00227774	0.000144593	0.000166661	4.99285e-05	0.00859988	0.0263489	0.26958	0.0840697	0.00473762	0.00515781	0.000121826	0.00220984	0.0060755	0.0285396	0.0462682	0.0636749	0.0577638	0.0543806	0.0609515	0.0468167	0.0431399	0.0474034	0.069094	0.0205866	0.0277308	0.0251389	0.0228001	0.0110154	0.0319998	0.0210384	0.00814324
5.8	0.00970161	0.0108836	0.00467525	0.00816928	0.0032742	0.00561895	0.00194826	0.00811096	0.000587918	0.00428049	0.00389581	0.00797866	0.00821527	0.00220003	0.000916936	0.00660641	0.0084697	0.00080611	0.00485436	0.00267702	0.000343978	0.0060703	0.00133724	0.0122908	0.116004	0.125827	0.00866957	0.00764863	0.00760619	0.000973417	0.010256	0.00696108	0.0192518	0.0414494	0.0427237	0.0503809	0.0560479	0.0547648	0.0673045	0.0265458	0.0336086	0.0427454	0.0516563	0.0545098	0.0297699	0.0316421	0.0497333	0.0380014	0.0419931
5.81	0.0115327	0.000918802	0.0114942	0.00828426	0.0021294	0.00410498	0.00058082	0.0114466	0.00213959	0.00805092	0.00340725	0.00694576	0.00286312	0.00692736	0.014605	0.00992579	0.00359523	0.00315863	0.00197569	0.000724578	0.00386144	0.000489148	0.00548005	0.00435974	0.11312	0.241256	0.0135435	0.0112869	0.0042573	0.00235349	0.00241831	0.00700236	0.0089108	0.0263221	0.0289685	0.0308634	0.0841946	0.0636267	0.0500529	0.0390875	0.0575553	0.0390582	0.0657671	0.0629769	0.0426443	0.0609077	0.0325974	0.064712	0.081978
5.82	0.0259965	0.00331102	0.000246386	0.0176791	0.0061452	0.0142067	0.00508095	0.00220763	0.000334182	0.00650398	0.00128593	0.00167946	0.00348298	0.0122501	0.00279857	0.00843272	0.013553	0.00740451	0.00855698	0.000312794	0.0103041	0.0031288	0.00138603	0.0124353	0.0701953	0.249767	0.0261376	0.00899863	0.0101901	0.000331294	0.00283044	0.00133117	0.0110712	0.00774585	0.00267645	0.0182087	0.0307625	0.0298705	0.0610219	0.0371572	0.0339748	0.0415145	0.0562001	0.0551528	0.0423817	0.0481123	0.0200951	0.0256463	0.0442112
5.83	0.0063305	0.00218504	0.00484238	0.0105266	0.00288787	0.0149988	0.00719671	0.00246324	0.0088588	0.00721311	0.00171525	0.00874682	0.00313982	0.0159144	0.00643592	0.00485912	0.000133961	0.0013757	0.00382144	0.000241676	0.00193341	0.00202844	0.00196633	0.00886329	0.0660466	0.471576	0.0326441	0.00918807	0.00879494	0.00580821	0.00158796	0.00375233	0.00923893	0.0009643	0.00634931	0.00158019	0.017078	0.0221785	0.021184	0.0594644	0.0389079	0.0400647	0.0691962	0.0750706	0.0472211	0.0325317	0.0316945	0.050408	0.0793147
5.84	0.022359	0.00304697	0.00710297	0.00453944	0.0118337	0.0105602	0.00420749	0.0154578	0.000127007	0.00864221	0.000419882	0.000874891	0.0022802	0.0154847	0.00163189	0.00619175	0.00246342	0.00719946	0.0041324	0.00910018	0.00295289	0.00048355	0.000894101	0.000362031	0.0499926	0.659547	0.0208991	0.0162825	0.0123879	0.00621403	0.00978582	0.00782209	0.0039133	0.000619998	0.00209897	0.00221522	0.000809356	0.0139703	0.0115381	0.0274693	0.00813637	0.0203547	0.0425502	0.0491319	0.0467108	0.0389107	0.0500728	0.0716602	0.038212
5.85	0.0201523	0.0113095	0.00798908	0.00357629	0.0149692	0.00273807	0.00781268	0.00202764	0.0189329	0.00672195	0.008244	0.0174795	0.00563133	0.002043	0.000666292	0.00170785	0.000521869	0.0086705	0.000225803	0.00108294	0.000814382	0.000549378	0.00362798	0.00256613	0.0214389	0.784189	0.0561557	0.0529698	0.00897815	0.0104058	0.00227924	0.011657	0.00210501	0.00588051	0.00788191	0.00108409	0.000704346	0.00578515	0.00543235	0.000536426	0.00598929	0.0118209	0.0311573	0.0172009	0.0264529	0.0218213	0.0466738	0.019992	0.0448949
5.86	0.00594446	0.000462908	0.00507308	0.00824356	0.0139498	0.0123304	0.0218387	0.00557547	0.000660562	0.00665192	0.0111956	0.00300764	0.00590725	0.0191415	0.00170196	0.00568327	0.0144862	0.00677444	0.0104534	0.00649052	0.00550907	0.000575494	0.000806051	0.00435054	0.0297923	0.642427	0.0721554	0.0360625	0.0126405	0.0147159	0.00546468	0.0233367	0.00483858	0.00800487	0.0084758	0.00244699	0.00060038	0.00235953	0.00165589	0.0011736	0.00215134	0.00918649	0.00629873	0.0116592	0.00300705	0.00859341	0.0240171	0.0167141	0.024626
5.87	0.00186441	0.00512974	0.0111813	0.00538118	0.00189469	0.0128506	0.0109344	0.00194379	0.00277435	0.0212561	0.00159788	0.00368522	0.0111817	0.0133715	3.46019e-05	0.00496888	0.000874049	0.00984659	0.00295379	0.00095997	0.00147584	0.00018353	0.0057189	0.000641188	0.0157123	0.479613	0.0459889	0.0246677	0.0132257	0.0149798	0.00612933	0.0182335	0.0193719	0.0114935	0.00202842	0.000408794	0.000598754	0.0081366	0.00100182	0.000927355	0.000993636	0.00639294	0.00306005	0.000716003	0.000527562	0.00781746	0.00189808	0.0135257	0.00179743
5.88	0.00593107	0.0163682	0.0109245	0.00453899	0.000626835	0.00622992	0.0124286	0.00716907	0.00512592	0.00463151	0.014072	0.00222268	0.00933925	0.00741065	0.00105505	0.00612994	0.00485632	0.0156148	0.00552427	0.000466149	0.0017334	0.00265285	0.000169498	0.00232389	0.0225066	0.357225	0.0709009	0.0486474	0.0119538	0.0119104	0.00485852	0.0344794	0.00524488	0.00830832	0.00161359	0.00100805	0.0012489	0.0037112	0.00334014	0.00196066	0.000210128	0.00462943	0.00117143	0.00108992	0.00106337	0.000860827	0.00177012	0.00083219	0.00038501
5.89	0.00749066	0.00428426	0.00953827	0.0162286	0.00462655	0.00375871	0.00309895	0.012504	0.00807952	0.0194204	0.00501891	0.00330781	0.00625569	0.00191545	0.0034796	0.00593552	0.000948783	0.00175627	0.00705082	0.0060045	0.00764289	0.00651781	0.000509715	0.000266246	0.0236721	0.227307	0.143986	0.0319662	0.0225054	0.0137528	0.00709303	0.00378033	0.00562218	0.00602882	0.00305391	0.00128027	0.00542594	0.00820099	0.000556556	0.000836056	6.69154e-05	0.00131386	0.002843	0.00139454	0.0015056	0.00024926	0.00329558	0.000716766	0.00104285
5.9	0.00181962	0.00310396	0.00846327	0.0180409	0.00893384	0.00513592	0.0146154	7.92721e-06	0.00439206	0.00504339	0.0136994	0.0111024	0.000842234	0.00207615	0.0175112	0.005702	0.000812604	0.0018178	0.00406094	0.00650356	0.0051254	0.00483976	0.00473709	0.00415919	0.00752955	0.132573	0.192759	0.0565022	0.0128848	0.00856515	0.0183829	0.00437075	0.0139156	0.00920206	0.00208473	0.00885365	0.00327238	0.00625821	0.00109993	0.00349577	0.00735229	0.000778296	0.00326029	0.00529499	0.00601766	0.00635853	0.00571708	0.00332527	0.000502273
5.91	0.00834698	0.00301826	0.0110722	0.0179681	0.00279462	0.0104794	0.00750701	0.00818005	0.0064261	0.00224586	0.00410818	0.00190568	0.0122032	0.0181595	0.00875682	0.000296267	0.00534729	9.12022e-05	0.007603	0.015179	0.000693165	0.00216465	0.00143925	0.00544582	0.00378883	0.095074	0.234291	0.0964454	0.0376637	0.0230984	0.0110564	0.0101714	0.00861425	0.0185226	0.0137321	0.00858891	0.0100505	0.00558262	0.00345358	0.00495223	0.0114882	0.0118172	0.00518009	0.00723777	0.0238681	0.00212932	0.000508509	0.00528776	0.00550507
5.92	0.0218116	0.0228166	0.0133679	0.00126469	0.0104237	0.00533909	0.0188805	0.00203351	0.0106682	6.0933e-05	0.00736204	0.00224236	0.00993237	0.000743933	0.00709269	0.0140349	0.000523503	0.00397439	0.00418469	0.00229548	0.00390449	0.00560135	0.00326013	0.00119333	0.000686763	0.0463243	0.307134	0.0496707	0.0145429	0.01961	0.0171924	0.0271883	0.00996493	0.0130974	0.0121439	0.00463757	0.00721137	0.00647033	0.0147723	0.0107827	0.00840731	0.00186548	0.00651766	0.00755178	0.00808802	0.0191548	0.000658974	0.008185	7.888e-05
5.93	0.00356786	0.00389691	0.00355141	0.00855661	0.00166942	0.00673825	0.0134766	0.00247428	0.00510639	0.0068853	0.0100394	0.0118634	0.0102247	0.0123804	0.0187541	0.00449619	0.00124995	0.00704648	0.00694121	0.0102566	0.00776034	0.00533469	8.88144e-05	0.00272558	0.00640643	0.0291849	0.453683	0.0670159	0.0290614	0.0200774	0.00863291	0.0180506	0.0234336	0.0195313	0.00589175	0.010542	0.00620391	0.0075271	0.013943	0.00846824	0.011942	0.00765624	0.0145104	0.000956575	0.0087919	0.000818985	0.0022853	3.56714e-05	0.00678047
5.94	0.0134911	0.00993833	0.0119406	0.00314143	0.0211157	0.00785957	0.00362627	0.00593623	0.0049113	0.00471679	0.0133541	0.0124594	0.00253501	0.00785148	0.012842	0.0195531	0.00509876	0.0110115	0.00563676	0.0108603	0.0117805	0.00510011	0.0103365	0.00109157	0.00578155	0.060454	0.655536	0.103415	0.0177006	0.0213397	0.0217202	0.0199592	0.0189893	0.0216877	0.00244562	0.00800721	0.00700818	0.015996	0.00183425	0.00432508	0.00366266	0.0156929	0.00799283	0.0026253	0.0155642	0.00272232	0.00268384	0.00656212	0.0111717
5.95	0.0115879	0.0150618	0.00618318	0.0108526	0.0129162	0.0126963	0.0177381	0.00683538	0.0113371	0.00473237	0.0117885	0.00411183	0.0216717	0.00882103	0.00578357	0.0180665	0.00470648	0.00463621	0.0141252	0.00283621	0.00301717	0.000572088	0.00209846	0.00426976	0.00235165	0.0360449	0.723615	0.11781	0.0628955	0.0270862	0.029417	0.0149515	0.022031	0.0191866	0.025808	0.00599723	0.00215222	0.00461335	0.0060469	0.00283137	0.0121881	0.00496087	0.0107157	0.00509398	0.00367542	0.00764066	0.0119386	0.00666548	0.00401658
5.96	0.024096	0.0142572	0.0168611	0.0257463	0.00770235	0.00291691	0.0055938	0.0121553	0.0126391	0.0170979	0.0161809	0.0207896	0.00962755	0.0172407	0.0105019	0.010356	0.00643174	0.00740611	0.000548973	0.0078552	0.00607603	0.00732666	0.0158491	0.00177963	0.00109795	0.0425006	0.723581	0.124279	0.0359217	0.0233293	0.015077	0.032441	0.0323012	0.0217576	0.0105386	0.0239659	0.0111975	0.0157575	0.00931288	0.00502129	0.0120892	0.00761671	0.00599318	0.00177313	0.0085646	0.0207836	0.0073056	0.00743568	0.00770034
5.97	0.00610236	0.0132327	0.0199756	0.00932785	0.00464338	0.0197076	0.00689165	0.00995947	0.00501636	0.00857455	0.00491953	0.013499	0.0109189	0.0172869	0.02096	0.00931367	0.00331467	0.00915457	0.00144305	0.00682986	0.00683304	0.00730827	0.00696284	0.0152208	0.00194998	0.010919	0.545781	0.197629	0.0717488	0.0387449	0.0450466	0.0255128	0.0215359	0.0252962	0.0177861	0.0197961	0.0103713	0.0142815	0.00651134	0.0114172	0.0205652	0.0194033	0.00682922	0.0128519	0.00794069	0.00254768	0.0090845	0.00847071	0.00699787
5.98	0.0305104	0.0253904	0.0164265	0.0243654	0.0173166	0.0240407	0.0123607	0.0184845	0.00897532	0.0115047	0.00791238	0.0064332	0.0274154	0.0164924	0.0203708	0.0125032	0.00931243	0.0191823	0.0190305	0.00953292	0.00131726	0.00769273	0.00697653	0.00194471	0.00191534	0.00692808	0.391795	0.22014	0.0809139	0.0346512	0.0327378	0.0319735	0.0199748	0.0125854	0.0309283	0.0271212	0.0226012	0.0174214	0.0155525	0.0138902	0.00782661	0.0124072	0.0109338	0.0122265	0.0181846	0.00653075	0.017427	0.0154813	0.0083643
5.99	0.0105905	0.012059	0.0105625	0.0224572	0.000565416	0.0294273	0.0122139	0.0110295	0.00910963	0.0308483	0.0235147	0.00854886	0.00469397	0.0282686	0.00547215	0.00958772	0.00963323	0.0320094	0.00559168	0.0225623	0.00739527	0.00672171	0.00784838	0.00183628	0.00358797	0.0159339	0.279415	0.285221	0.084231	0.0341092	0.0300901	0.0783556	0.0269234	0.050308	0.0118148	0.0107568	0.0165841	0.0257065	0.0194964	0.0169143	0.0107817	0.0178963	0.0170738	0.0170488	0.0167862	0.00838864	0.0150171	0.00188291	0.00742219
6	0.0296754	0.0125156	0.0114321	0.0198034	0.022246	0.0170315	0.00968709	0.0237363	0.0211817	0.0263128	0.0227238	0.0225573	0.0322369	0.00346558	0.00460771	0.0246033	0.0298649	0.00863865	0.0206347	0.00781675	0.0121078	0.021273	0.00597214	0.000834668	0.000793787	0.00732771	0.140944	0.304181	0.11724	0.0611079	0.0372577	0.047648	0.0410475	0.029104	0.0391405	0.0139679	0.0260991	0.0161709	0.0397677	0.0245074	0.0139822	0.0306425	0.0271477	0.0235569	0.0223054	0.0214958	0.0122218	0.0233157	0.0394757
6.01	0.0139161	0.0119253	0.0200897	0.0274437	0.015661	0.00666005	0.0154825	0.0224144	0.0184352	0.015469	0.0311605	0.0185324	0.00974987	0.0207502	0.029949	0.015536	0.00895311	0.0133904	0.0159383	0.00883546	0.00378424	0.00263156	0.00911401	0.00331596	0.00378494	0.0315886	0.111142	0.468878	0.109583	0.0909901	0.0450803	0.0433925	0.0466181	0.0365795	0.0171003	0.0150796	0.0230163	0.0400547	0.029072	0.0146031	0.0137768	0.0237482	0.020549	0.0171193	0.0179549	0.00403975	0.0336996	0.0202409	0.0154874
6.02	0.017337	0.0139492	0.0162423	0.0224971	0.0165159	0.0176205	0.0142844	0.0201958	0.0157966	0.0076622	0.0211258	0.0240229	0.012535	0.0351218	0.0357525	0.0194008	0.0134795	0.0123192	0.0133352	0.00692756	0.00126975	0.00938522	0.0146923	0.00102117	0.000829889	0.00791481	0.0874646	0.514902	0.165303	0.0738515	0.0803478	0.0245647	0.0252704	0.0363488	0.0382364	0.0310775	0.0222345	0.0335666	0.0380509	0.0351804	0.0405388	0.0295314	0.0154559	0.021172	0.0437269	0.0259709	0.0255249	0.0132782	0.011942
6.03	0.0343583	0.0236563	0.0133685	0.0199859	0.0291964	0.026401	0.00945731	0.0174587	0.0176278	0.0280181	0.0184848	0.0250952	0.0147274	0.00487429	0.0156582	0.0064019	0.00791115	0.0134582	0.016382	0.00597767	0.0148529	0.0144617	0.0164033	0.00736671	0.000578459	0.00758645	0.0524633	0.693769	0.153585	0.130118	0.0570694	0.0558166	0.0646013	0.0460311	0.0308939	0.0525551	0.0373774	0.0285225	0.0267371	0.0243593	0.0305542	0.0256296	0.0126896	0.0276665	0.0307728	0.0092252	0.0225377	0.0539258	0.0150359
6.04	0.0465586	0.0104433	0.0230154	0.0246462	0.0212956	0.0299965	0.00880241	0.044157	0.0246972	0.024199	0.0447371	0.0164653	0.054609	0.0191518	0.00889634	0.0169649	0.00965721	0.00630161	0.028702	0.0110607	0.0156118	0.0113539	0.0060157	0.00323642	0.00420375	0.00806737	0.0411059	0.678004	0.162967	0.0661691	0.0593859	0.0571902	0.0619065	0.0663566	0.0452547	0.0303393	0.0420858	0.042311	0.0268309	0.0229955	0.0309374	0.0166845	0.0253538	0.0365795	0.0302094	0.0314055	0.0296883	0.0302407	0.0126445
6.05	0.0552736	0.0238812	0.0425689	0.0298065	0.0443887	0.014422	0.0318722	0.0128101	0.0156326	0.0214055	0.0153938	0.0213095	0.0202422	0.0228385	0.0306603	0.0333679	0.0281605	0.036856	0.0183038	0.0418387	0.0135533	0.0192562	0.0204311	0.00738339	0.00491841	0.00305233	0.0181296	0.726872	0.186434	0.0807104	0.0769083	0.0339848	0.0822811	0.0567153	0.0279997	0.0592603	0.0170453	0.0327219	0.0503288	0.0338543	0.0239417	0.0452634	0.0482065	0.0234029	0.0254833	0.0203809	0.041133	0.035689	0.0259484
6.06	0.0364836	0.0133242	0.0506696	0.00518023	0.0474524	0.0296559	0.0366374	0.0321674	0.0424553	0.0139471	0.0243616	0.0601298	0.0176905	0.0214171	0.0262678	0.0204006	0.0217124	0.0211694	0.026796	0.017941	0.0114901	0.00758464	0.0161132	0.00772039	0.00377581	0.0118489	0.0128533	0.609734	0.206905	0.0963779	0.0669466	0.0538006	0.0315419	0.033776	0.0683682	0.0459844	0.0508538	0.0859777	0.0261792	0.0270764	0.0110181	0.0357714	0.0709579	0.00887047	0.0283077	0.033564	0.0107818	0.0538766	0.0451883
6.07	0.0397969	0.0259546	0.0323549	0.0318944	0.0116702	0.0263524	0.0374022	0.0284725	0.0273652	0.00974311	0.0316077	0.0219255	0.0140488	0.0305904	0.0158919	0.0320787	0.0356793	0.0405851	0.0378517	0.0200065	0.0238517	0.0202204	0.0160914	0.0223762	0.0253082	0.0135101	0.00459349	0.444102	0.25049	0.0970985	0.0973505	0.0745172	0.0519112	0.0587709	0.0589019	0.0539532	0.0344204	0.0516633	0.0312554	0.0478636	0.00516843	0.0295655	0.0484871	0.0321538	0.0304323	0.0352984	0.0371388	0.0416765	0.0231366
6.08	0.0278018	0.0502377	0.0331593	0.0229974	0.0303673	0.0277425	0.0453169	0.0526617	0.0439239	0.0217034	0.0380574	0.0409238	0.0184448	0.0215224	0.0337554	0.0639058	0.0472917	0.0379056	0.0329321	0.0272017	0.019909	0.00393947	0.012887	0.00840441	0.00348085	0.000680395	0.0184601	0.355846	0.318235	0.139848	0.0898266	0.088991	0.105973	0.0641319	0.0570979	0.0628697	0.0672414	0.0441068	0.0291146	0.0472804	0.0370363	0.0726201	0.0614204	0.0686623	0.0478061	0.0201953	0.0780635	0.0233434	0.0292311
6.09	0.0461496	0.0383329	0.0766972	0.0421435	0.0378643	0.0357679	0.017008	0.0289842	0.0330976	0.0667704	0.0595188	0.022491	0.0183386	0.037027	0.0352052	0.0258434	0.0320157	0.0264781	0.0161578	0.0296362	0.0303178	0.0203815	0.027959	0.0171397	0.0287921	0.00683123	0.0184715	0.295456	0.399021	0.155469	0.061882	0.0694682	0.0722257	0.0651111	0.0441973	0.0331512	0.0573822	0.0388	0.0680933	0.0327023	0.110014	0.0301262	0.0333208	0.0565681	0.0178801	0.0215165	0.0856452	0.0534652	0.0533165
6.1	0.0503758	0.0307173	0.0465844	0.0520885	0.0469532	0.0523557	0.0437966	0.0409403	0.0312536	0.045439	0.0473849	0.0488598	0.0392062	0.0313689	0.0234501	0.0252807	0.0222618	0.0671385	0.024048	0.017296	0.0242473	0.0137008	0.0273869	0.0341847	0.0150663	0.0206756	0.0256024	0.141201	0.397125	0.140923	0.124012	0.0664213	0.067026	0.0766756	0.0700844	0.0596509	0.0278374	0.0844475	0.0508176	0.0447498	0.0591986	0.0276119	0.0688655	0.0397194	0.0446498	0.0498991	0.0546793	0.0713099	0.0315511
6.11	0.0415869	0.0629089	0.0455089	0.018872	0.0421141	0.0576113	0.0423958	0.0458752	0.0241606	0.0588707	0.0343339	0.0140508	0.0358609	0.0350829	0.0403913	0.0257948	0.0354248	0.061109	0.0266691	0.0163141	0.0306278	0.0187384	0.0272021	0.00712973	0.0165032	0.00386794	0.000942929	0.0904782	0.50223	0.267086	0.135061	0.143353	0.100879	0.0616138	0.0808796	0.0710001	0.0999358	0.0483636	0.0552001	0.0515897	0.0641585	0.0332994	0.0735047	0.0233839	0.0586479	0.052407	0.0479286	0.0691631	0.0945332
6.12	0.0369516	0.020344	0.0727895	0.0614269	0.0186058	0.0290768	0.0211232	0.0323933	0.0481049	0.0375086	0.0337099	0.034048	0.0767924	0.0443765	0.0561854	0.0260474	0.0203989	0.0959178	0.010982	0.0211845	0.0401305	0.0270028	0.0455891	0.0125868	0.030532	0.00507632	0.00337164	0.0717615	0.594606	0.233807	0.12227	0.116696	0.148839	0.124539	0.0789079	0.0744934	0.0790101	0.0730826	0.0285171	0.0691058	0.0799401	0.0382498	0.0574594	0.0836722	0.0311603	0.0364647	0.0603104	0.0597708	0.0542256
6.13	0.0542523	0.0466122	0.0666898	0.101854	0.0734472	0.0620516	0.038311	0.101391	0.0722926	0.0581503	0.059309	0.0537461	0.0914978	0.019681	0.0594994	0.0642378	0.0360442	0.0216912	0.0222206	0.0368131	0.0334312	0.0244096	0.028606	0.0231985	0.0491961	0.0155111	0.0016327	0.0879958	0.489942	0.295064	0.164895	0.14572	0.132753	0.0905004	0.0682979	0.119201	0.0527541	0.0781749	0.0720101	0.0546409	0.0921073	0.101204	0.0913306	0.114035	0.0608743	0.0618304	0.0364942	0.0529445	0.0828184
6.14	0.0940608	0.040928	0.0648025	0.0457442	0.0742314	0.0325032	0.0666857	0.0457269	0.0820009	0.0607813	0.0379964	0.071433	0.0486011	0.076474	0.058069	0.0546441	0.0250127	0.0603121	0.0624273	0.0679987	0.0367907	0.036607	0.00851343	0.0243961	0.014686	0.00852139	0.0125763	0.0375154	0.493884	0.283869	0.149736	0.193133	0.0785021	0.110404	0.0543894	0.0854695	0.0901552	0.0754075	0.0785021	0.0635671	0.0711274	0.0789438	0.0824247	0.0493821	0.0493986	0.0396193	0.0657007	0.119011	0.0807137
6.15	0.0783436	0.0835965	0.0767223	0.0651929	0.0718651	0.0541618	0.0840168	0.0720389	0.0681755	0.0621724	0.0676079	0.0631368	0.0582227	0.0434715	0.0470701	0.0582401	0.0648703	0.0543503	0.04873	0.0449879	0.0648785	0.0205889	0.0326156	0.0322521	0.0111345	0.0262907	0.0176212	0.0418834	0.538439	0.284303	0.160375	0.194133	0.149986	0.106115	0.0837652	0.0627642	0.118377	0.153863	0.0958419	0.0635154	0.0626095	0.0899018	0.0566654	0.0781553	0.108937	0.0999517	0.0410076	0.0875663	0.0680886
6.16	0.0831992	0.0636979	0.0674121	0.0686359	0.0401527	0.0494399	0.0496677	0.101889	0.103212	0.0806993	0.100925	0.0496257	0.0717918	0.0557334	0.0914075	0.0551106	0.054836	0.0540349	0.0397268	0.0243984	0.0590509	0.0294497	0.0442064	0.0526955	0.00757	0.0109055	0.0151243	0.0459423	0.573445	0.365566	0.308447	0.180779	0.179925	0.167145	0.137668	0.0878378	0.0752872	0.096915	0.124366	0.0737423	0.0934248	0.0845367	0.0602258	0.0639794	0.0707974	0.0707958	0.102984	0.060655	0.105807
6.17	0.0671875	0.0648301	0.0824633	0.0943348	0.0552205	0.0740012	0.0321062	0.0839823	0.0488966	0.0478225	0.0669804	0.0607661	0.0735924	0.083324	0.0790069	0.0589133	0.101017	0.0206695	0.0738566	0.0488378	0.0715026	0.0482948	0.0406157	0.062794	0.0280823	0.0120171	0.0135558	0.011345	0.35877	0.346037	0.243531	0.138218	0.128659	0.115903	0.151034	0.0675839	0.10682	0.0718314	0.0959257	0.134348	0.0791289	0.0918604	0.0923119	0.0711697	0.123993	0.120229	0.0948122	0.109107	0.0648862
6.18	0.112178	0.134932	0.121083	0.0726241	0.0885414	0.0798184	0.0617357	0.0835805	0.117833	0.057471	0.0784477	0.0721744	0.117363	0.0579254	0.0863455	0.104676	0.0872286	0.0776052	0.0698163	0.0755605	0.119796	0.0424455	0.0588977	0.0637828	0.0436131	0.0115782	0.0195547	0.00930717	0.362382	0.584211	0.267411	0.207423	0.272676	0.133723	0.097245	0.077929	0.127974	0.0991372	0.0995707	0.113052	0.168505	0.10917	0.138103	0.115821	0.0529077	0.0870996	0.11259	0.155323	0.0845632
6.19	0.121978	0.0909418	0.0969583	0.0475506	0.106285	0.0940108	0.0893549	0.119553	0.08947	0.0846976	0.0710429	0.0739602	0.118304	0.0982101	0.073855	0.0860128	0.0537189	0.060479	0.134393	0.0462889	0.0257538	0.0504369	0.0844115	0.053834	0.0449127	0.0164225	0.0149555	0.00456619	0.233334	0.567675	0.297607	0.260198	0.141672	0.127263	0.130813	0.145038	0.0747156	0.140947	0.136476	0.0770982	0.143221	0.0995276	0.0790054	0.0539621	0.0692992	0.0795483	0.0799321	0.140953	0.0772473
6.2	0.101973	0.128672	0.176514	0.0659529	0.201473	0.0829864	0.155412	0.121199	0.124152	0.161493	0.0880862	0.120786	0.0994656	0.154358	0.0975744	0.112772	0.122118	0.0760828	0.0611767	0.0618987	0.0783148	0.0495348	0.0955955	0.0695267	0.0662085	0.021037	0.0259468	0.00384616	0.181004	0.697227	0.41417	0.21828	0.198791	0.131677	0.196234	0.136444	0.159241	0.163211	0.128372	0.121142	0.173421	0.150447	0.0889961	0.0813137	0.130113	0.0844152	0.13201	0.112426	0.101045
6.21	0.095429	0.103644	0.149362	0.162065	0.0999384	0.158011	0.0833108	0.0912384	0.0899806	0.113888	0.151745	0.0891895	0.158785	0.0939015	0.0668191	0.0576955	0.124078	0.0657635	0.0930753	0.088645	0.122229	0.0712446	0.0706183	0.0721299	0.0304861	0.073596	0.00329227	0.0305217	0.157236	0.828187	0.349351	0.326239	0.277771	0.284969	0.244378	0.201486	0.136135	0.118282	0.16394	0.160782	0.146954	0.171927	0.224614	0.133438	0.115659	0.123663	0.137196	0.145115	0.111892
6.22	0.109213	0.161069	0.163558	0.156145	0.176334	0.154124	0.161558	0.0745037	0.0915949	0.0919839	0.153689	0.0381774	0.135339	0.154004	0.149079	0.0585597	0.106302	0.172993	0.0897359	0.0986855	0.0959857	0.0963873	0.074523	0.096255	0.0747364	0.0820335	0.0532386	0.0175576	0.148937	0.664451	0.546212	0.198194	0.229815	0.24373	0.258977	0.222317	0.214592	0.144139	0.154844	0.182041	0.090823	0.141525	0.173875	0.161873	0.166297	0.151717	0.155962	0.132097	0.107102
6.23	0.136297	0.157568	0.224962	0.0910919	0.12667	0.192185	0.100769	0.0731265	0.0911941	0.101894	0.141329	0.0719302	0.128951	0.126165	0.129218	0.106006	0.155678	0.177754	0.159811	0.0832679	0.122144	0.136913	0.11637	0.0805458	0.0474568	0.100841	0.0631836	0.0384337	0.0578543	0.792956	0.441704	0.302693	0.181658	0.178049	0.196551	0.195045	0.241999	0.174781	0.127941	0.157115	0.194326	0.237759	0.199157	0.132391	0.134051	0.118417	0.179132	0.194818	0.124181
6.24	0.0485791	0.112384	0.11945	0.123483	0.0842033	0.135941	0.0845515	0.143598	0.07918	0.109287	0.106549	0.142224	0.119447	0.156825	0.122513	0.11755	0.14724	0.145607	0.117627	0.122907	0.140973	0.0733037	0.0531409	0.0906241	0.0963996	0.0635478	0.081635	0.0173162	0.0787744	0.572648	0.536883	0.229186	0.243117	0.185997	0.31229	0.183356	0.147565	0.214675	0.147427	0.204383	0.102616	0.177095	0.15536	0.17124	0.215625	0.133042	0.216327	0.224919	0.0732118
6.25	0.0740615	0.125428	0.115493	0.161595	0.117333	0.0852301	0.174313	0.10809	0.140817	0.136893	0.181993	0.128229	0.0815151	0.0789073	0.0743298	0.137161	0.101189	0.19932	0.135837	0.112195	0.110874	0.0509391	0.104142	0.0544681	0.0770867	0.0402525	0.0578308	0.0658206	0.0672172	0.676769	0.356058	0.264411	0.173767	0.201882	0.180861	0.163867	0.205727	0.188275	0.0974906	0.0716558	0.199195	0.128821	0.106679	0.204755	0.223028	0.165366	0.150428	0.189921	0.166064
6.26	0.168909	0.150353	0.110097	0.0880111	0.0788725	0.117263	0.124225	0.115904	0.165556	0.108374	0.124352	0.168097	0.21028	0.185515	0.134046	0.148291	0.086471	0.162517	0.19072	0.124034	0.177375	0.064028	0.080656	0.10689	0.10019	0.0870238	0.0383777	0.0507935	0.024157	0.523075	0.487782	0.334202	0.276382	0.236539	0.21799	0.241054	0.230379	0.110394	0.135095	0.228789	0.138836	0.183012	0.0870811	0.17158	0.218609	0.162023	0.185392	0.214345	0.197204
6.27	0.0971901	0.101104	0.110563	0.147015	0.0970887	0.147424	0.143341	0.114065	0.206517	0.117364	0.0983317	0.0902315	0.134864	0.131682	0.0766301	0.0619698	0.144312	0.0673723	0.119212	0.0927248	0.0582801	0.0862058	0.153208	0.130832	0.105393	0.0676042	0.0543053	0.0364195	0.00976258	0.336432	0.407264	0.206153	0.215479	0.152128	0.191242	0.15048	0.15249	0.108503	0.204085	0.0749316	0.140461	0.147761	0.13384	0.131035	0.215729	0.123808	0.0891945	0.165037	0.119135
6.28	0.0957521	0.103743	0.167805	0.115703	0.12229	0.0785028	0.111323	0.0790757	0.124838	0.111755	0.101417	0.0752045	0.111641	0.119117	0.0812954	0.140688	0.0799387	0.0750718	0.0911252	0.125755	0.0428011	0.0979075	0.0782313	0.0462341	0.0575996	0.0288923	0.0779928	0.0181523	0.0166214	0.199383	0.278662	0.313169	0.198486	0.218275	0.196944	0.167022	0.0980432	0.150386	0.189976	0.138389	0.158395	0.132846	0.0944141	0.169607	0.13487	0.127083	0.143822	0.129349	0.139683
6.29	0.101187	0.0798616	0.0828574	0.0855635	0.137538	0.0888905	0.193346	0.090075	0.0568746	0.084297	0.0960952	0.106174	0.126296	0.0929937	0.0908623	0.14268	0.101	0.081915	0.114995	0.0837709	0.0634194	0.0906613	0.0877421	0.0546063	0.0818343	0.0913233	0.0575553	0.0264118	0.0428063	0.154778	0.405823	0.242312	0.176611	0.180268	0.194614	0.137521	0.166244	0.0646904	0.0752828	0.216963	0.143162	0.134867	0.118785	0.081162	0.184643	0.136909	0.127976	0.102261	0.149969
6.3	0.103049	0.0730114	0.0718389	0.110059	0.0943567	0.0750728	0.140114	0.125667	0.119509	0.0977489	0.119774	0.117052	0.0686785	0.10729	0.0767755	0.0457018	0.132201	0.0777428	0.0442472	0.0643636	0.0853502	0.0628302	0.0867081	0.100965	0.0921154	0.0710514	0.0711739	0.0266559	0.0351046	0.0988715	0.268322	0.15397	0.121118	0.0995737	0.0909907	0.137865	0.096485	0.125576	0.0897688	0.171118	0.111963	0.0871841	0.0971785	0.105763	0.126822	0.178456	0.118835	0.103514	0.107396
6.31	0.137809	0.149841	0.0897238	0.0953113	0.140892	0.125301	0.135162	0.0777979	0.113947	0.143868	0.0847662	0.0866218	0.0754869	0.145193	0.0975609	0.102992	0.077549	0.0675379	0.0966869	0.106205	0.0889652	0.102977	0.0922676	0.0822708	0.152877	0.0860001	0.0464153	0.0565068	0.0462537	0.0747326	0.265055	0.242996	0.106153	0.182009	0.195849	0.167822	0.127159	0.123137	0.0809276	0.125799	0.106526	0.107443	0.0889785	0.117492	0.0869264	0.150785	0.0719706	0.116081	0.107741
6.32	0.0621928	0.0932299	0.098895	0.0861788	0.111841	0.139897	0.0771003	0.0713425	0.0849562	0.0573159	0.0607938	0.0565891	0.125008	0.0948078	0.110731	0.10425	0.118519	0.0756248	0.0747376	0.140047	0.0903581	0.0395224	0.0538745	0.092226	0.11263	0.0838891	0.0968815	0.0485323	0.0158771	0.0831208	0.36902	0.158336	0.0979664	0.111497	0.106865	0.0692613	0.118708	0.143817	0.0809884	0.122612	0.154445	0.133267	0.103313	0.0635645	0.0569124	0.0578116	0.164788	0.0938071	0.115485
6.33	0.123625	0.082235	0.072474	0.103625	0.136039	0.0811784	0.0991035	0.0937499	0.113948	0.104728	0.0793659	0.073339	0.107718	0.0905926	0.10269	0.107219	0.0487251	0.0612109	0.0590991	0.0775107	0.119556	0.0909253	0.144204	0.0872752	0.0779889	0.113288	0.0794076	0.07011	0.0331231	0.0416126	0.341976	0.217888	0.124465	0.144941	0.186497	0.130587	0.167506	0.107266	0.145777	0.0868045	0.131781	0.084501	0.149569	0.172742	0.096601	0.143823	0.0931193	0.104448	0.0963131
6.34	0.122811	0.0760518	0.0977543	0.113168	0.125832	0.100834	0.16331	0.0910767	0.0982426	0.0657186	0.125609	0.102862	0.155084	0.0829481	0.1233	0.107867	0.124344	0.0595303	0.083723	0.156419	0.113059	0.0817974	0.0784172	0.108503	0.0814407	0.0656188	0.0605308	0.0384285	0.0350318	0.0758654	0.237476	0.188403	0.148087	0.152936	0.116059	0.177578	0.134858	0.1083	0.13718	0.0898536	0.103926	0.145402	0.104043	0.101797	0.115022	0.233129	0.114921	0.162888	0.0786619
6.35	0.158681	0.174113	0.142416	0.105259	0.125717	0.12105	0.0874146	0.0804904	0.165551	0.118504	0.0934494	0.103322	0.0763402	0.129815	0.0839873	0.093977	0.111593	0.120734	0.0697175	0.1356	0.0928878	0.119467	0.120189	0.154055	0.0579173	0.115422	0.09957	0.108271	0.0514587	0.0975095	0.280895	0.178832	0.163856	0.130388	0.120737	0.172605	0.166457	0.0862787	0.174873	0.188348	0.132705	0.16099	0.122769	0.112622	0.147256	0.12908	0.123909	0.0697579	0.140322
6.36	0.140031	0.126235	0.171476	0.120718	0.0815124	0.139538	0.0610553	0.181616	0.0964046	0.172706	0.103435	0.141664	0.17804	0.154743	0.0496752	0.141155	0.191501	0.136336	0.15505	0.0941835	0.183257	0.250278	0.125862	0.0772181	0.188943	0.13126	0.114597	0.164504	0.0747382	0.0691722	0.27506	0.316423	0.216894	0.191887	0.185426	0.180082	0.17947	0.175455	0.18278	0.0957402	0.126344	0.0812883	0.114476	0.164325	0.226485	0.135912	0.203789	0.134136	0.231338
6.37	0.103099	0.106762	0.144279	0.0691495	0.180405	0.107387	0.110059	0.103137	0.122462	0.122804	0.142064	0.143404	0.137662	0.0994245	0.109377	0.133429	0.162154	0.0982301	0.136578	0.142008	0.220692	0.107282	0.11508	0.11312	0.18072	0.102917	0.114691	0.121966	0.0847117	0.0351685	0.347526	0.327396	0.150678	0.111827	0.188704	0.1819	0.185499	0.193475	0.249479	0.114191	0.130461	0.163138	0.145796	0.125246	0.107649	0.172655	0.212664	0.0919197	0.119273
6.38	0.142992	0.146311	0.166574	0.148233	0.140826	0.140973	0.210354	0.150114	0.211143	0.265062	0.171992	0.134123	0.178562	0.205607	0.225883	0.112122	0.140605	0.143476	0.213363	0.171637	0.150466	0.193396	0.12091	0.199029	0.166928	0.0881077	0.150999	0.0922115	0.0565424	0.0691452	0.213063	0.421329	0.196525	0.197642	0.174372	0.200095	0.221081	0.227404	0.228183	0.18782	0.198973	0.134507	0.253086	0.200769	0.209906	0.177198	0.2445	0.161414	0.172499
6.39	0.153932	0.166804	0.0913378	0.131897	0.137655	0.157046	0.149724	0.156478	0.118802	0.129932	0.221043	0.184493	0.201388	0.188701	0.168834	0.10587	0.133716	0.124422	0.094774	0.125746	0.170937	0.17266	0.156719	0.0946759	0.214154	0.151379	0.0876895	0.160846	0.14149	0.0667089	0.260632	0.25165	0.229291	0.286777	0.268225	0.157922	0.134641	0.154627	0.247462	0.182219	0.200679	0.164429	0.178464	0.114317	0.197842	0.207053	0.130137	0.114879	0.143297
6.4	0.134116	0.148405	0.168095	0.0583806	0.137865	0.137652	0.14103	0.120956	0.111543	0.174034	0.125945	0.0888267	0.121318	0.126566	0.0856843	0.127607	0.110852	0.0945629	0.11783	0.114292	0.115207	0.238253	0.156209	0.137197	0.135034	0.141961	0.0879961	0.0644583	0.0767191	0.0839827	0.142579	0.324838	0.260205	0.209561	0.137579	0.137246	0.126895	0.134037	0.0957916	0.0959132	0.123457	0.127082	0.23307	0.142956	0.13731	0.142806	0.107239	0.115447	0.130049
6.41	0.0643605	0.104857	0.106182	0.123174	0.112763	0.0950817	0.0710651	0.128335	0.0794515	0.174104	0.0411975	0.168012	0.0676946	0.119177	0.102069	0.0526082	0.0887051	0.105533	0.0919308	0.0786934	0.15803	0.122678	0.0961315	0.147603	0.142665	0.116155	0.111517	0.111127	0.0696219	0.0692846	0.175354	0.328613	0.189897	0.163379	0.0997179	0.192565	0.175123	0.126239	0.0706001	0.141449	0.101081	0.208537	0.144033	0.0734413	0.14665	0.122378	0.0630408	0.147514	0.122432
6.42	0.142402	0.0640152	0.0951275	0.0827594	0.163292	0.107194	0.106566	0.0593701	0.113067	0.0955397	0.0960048	0.0899908	0.107693	0.100056	0.0604968	0.106667	0.115807	0.0779212	0.0799665	0.0566584	0.0647671	0.0928962	0.13734	0.0571965	0.09434	0.0573248	0.106326	0.0787495	0.0470813	0.0521613	0.0773413	0.122391	0.195338	0.163904	0.0877923	0.0847774	0.102098	0.100669	0.0954436	0.0754257	0.0857301	0.056595	0.15853	0.121603	0.0933675	0.0974913	0.110864	0.0686564	0.147956
6.43	0.0476104	0.0700484	0.0693588	0.0434463	0.129969	0.074282	0.0880856	0.0435543	0.0422167	0.0371562	0.0627501	0.0637442	0.0708274	0.0664392	0.0467446	0.0836919	0.0958186	0.0948954	0.0888416	0.06023	0.0672418	0.0791781	0.0851935	0.0938122	0.0548603	0.0635526	0.0705943	0.0703665	0.0624482	0.0750959	0.0929243	0.20728	0.137879	0.0644288	0.0902781	0.0606032	0.0927155	0.0508607	0.0737759	0.0515394	0.087739	0.0876906	0.105507	0.0726801	0.060169	0.0812369	0.0533912	0.050745	0.0697022
6.44	0.0739722	0.0401677	0.0411759	0.0704485	0.0635055	0.0541931	0.0316465	0.0706082	0.0528261	0.0583929	0.0934857	0.0433454	0.048551	0.0453471	0.072331	0.0545604	0.0758998	0.0417574	0.059211	0.0733404	0.0322181	0.0319122	0.0649465	0.0644833	0.0615841	0.0602168	0.0439122	0.0403643	0.0619199	0.0504195	0.0763207	0.178775	0.0882326	0.106059	0.0777433	0.105737	0.0890238	0.0963935	0.0816245	0.0594019	0.0393545	0.069505	0.0386903	0.097043	0.0490649	0.119185	0.0881086	0.0855729	0.0851364
6.45	0.0243856	0.0620805	0.0408001	0.0939603	0.0491194	0.0351374	0.0405067	0.0546556	0.0199896	0.0432761	0.0233878	0.0385311	0.0336435	0.041839	0.0419194	0.0415272	0.0301104	0.0189389	0.0467258	0.0377532	0.0233055	0.0444662	0.0597352	0.0468367	0.0860853	0.0397445	0.0371252	0.0196055	0.0633511	0.0326024	0.0402452	0.107147	0.0635675	0.0859881	0.0770682	0.0418428	0.0478782	0.0219023	0.0445851	0.0385737	0.0534029	0.0372811	0.0139271	0.0636247	0.0451343	0.0585744	0.0964999	0.04818	0.0445737
6.46	0.0602142	0.0302722	0.041026	0.0599997	0.038187	0.0077668	0.0255363	0.0183053	0.0175405	0.0573002	0.0384228	0.0547619	0.0263317	0.0127268	0.0909282	0.0496838	0.0474708	0.0524079	0.0449189	0.0334882	0.0325137	0.0375133	0.0457098	0.055815	0.0455381	0.0385196	0.0678665	0.0293373	0.0559843	0.041126	0.054231	0.109028	0.110617	0.0491613	0.019703	0.0390727	0.0546184	0.0616075	0.0394339	0.076519	0.0276021	0.0563935	0.0458651	0.044525	0.0644179	0.0688413	0.0123237	0.0471894	0.0285842
6.47	0.0353356	0.0402048	0.0375466	0.0190129	0.0389079	0.0523505	0.0244289	0.0431305	0.0191894	0.0315408	0.0280543	0.0401845	0.0490936	0.02549	0.021925	0.018429	0.0336766	0.0236331	0.0664007	0.0152888	0.0394525	0.0260681	0.0382834	0.0201404	0.0292554	0.0560371	0.034969	0.0422271	0.0428163	0.0862227	0.0427381	0.0692583	0.0907865	0.0401904	0.034409	0.0536769	0.0396334	0.0546827	0.0166782	0.0387244	0.0464343	0.0278553	0.0398736	0.0331873	0.0149355	0.0258422	0.018531	0.0287237	0.0211793
6.48	0.0511348	0.0612795	0.024645	0.0617562	0.0332952	0.0368799	0.0459906	0.0424192	0.028305	0.0171406	0.0352237	0.0111319	0.0540144	0.041873	0.0336569	0.0349933	0.0685575	0.0528707	0.0201807	0.0347982	0.0597013	0.0409045	0.0292349	0.0520648	0.0217337	0.0334289	0.0390243	0.0390088	0.0292544	0.0512438	0.0467766	0.0298226	0.0959289	0.0302441	0.0259586	0.0314601	0.0202848	0.0164427	0.0503821	0.0502943	0.0458174	0.0612518	0.0501009	0.0218906	0.071229	0.0487255	0.0636335	0.0530845	0.0366397
6.49	0.0311703	0.0505403	0.0741196	0.0222956	0.0292104	0.022206	0.0500845	0.0233601	0.0535566	0.0470784	0.0293412	0.0304369	0.0514765	0.0301732	0.0341257	0.0395626	0.0169518	0.0212592	0.0311772	0.0554053	0.0574388	0.0312116	0.0115165	0.0499422	0.0347009	0.0366816	0.0133378	0.0313244	0.0292595	0.0211905	0.0866398	0.0350627	0.0839771	0.0217841	0.0382004	0.0184003	0.0327336	0.0467579	0.0406407	0.0660531	0.0642968	0.0215225	0.038747	0.0587601	0.0521106	0.0188946	0.0163223	0.0484193	0.0792331
6.5	0.018775	0.0529457	0.0480412	0.0630503	0.0530076	0.0394998	0.0272758	0.0179914	0.0153456	0.0282706	0.0507416	0.00531643	0.034349	0.0453108	0.0221747	0.0219842	0.0240336	0.0238342	0.0386181	0.0145466	0.0359165	0.0324343	0.0388098	0.0333534	0.0437367	0.0279075	0.0241155	0.0285323	0.0639453	0.0217725	0.0528419	0.0361331	0.041822	0.0755645	0.0339448	0.0338113	0.0386401	0.0218067	0.0758836	0.0193958	0.0320142	0.027209	0.0160124	0.0364323	0.0403029	0.0141921	0.0476509	0.0302785	0.0305386
6.51	0.0595444	0.0218483	0.0178599	0.0644555	0.0670336	0.032521	0.0328171	0.0326188	0.0332205	0.0316443	0.0615979	0.0375059	0.0430047	0.0421885	0.0995131	0.0600925	0.0349445	0.0227403	0.038287	0.0336207	0.0527385	0.0403712	0.061378	0.0153935	0.0351496	0.0437633	0.0713155	0.0501947	0.0260919	0.0339975	0.055803	0.0650739	0.0479429	0.0314248	0.0963738	0.0413808	0.0464194	0.0571308	0.0560644	0.0609457	0.0943889	0.121028	0.0579313	0.038667	0.0624493	0.0479361	0.0514206	0.0255294	0.0530486
6.52	0.0243641	0.0195672	0.059647	0.0236957	0.0426694	0.06956	0.0328671	0.0230381	0.059315	0.0657843	0.0361785	0.0581168	0.0604924	0.0148074	0.0226849	0.065539	0.0428018	0.0456105	0.0402649	0.0289094	0.0242697	0.0408733	0.0433415	0.0426319	0.0294942	0.0479211	0.0301125	0.0363623	0.0380537	0.0272252	0.0214953	0.069737	0.0428953	0.0462247	0.0184652	0.0441178	0.0488858	0.0152627	0.0494345	0.053124	0.00847861	0.0292233	0.0396507	0.0317466	0.0298321	0.0762713	0.0165923	0.0658751	0.0670796
6.53	0.0639151	0.0575444	0.0381348	0.0604008	0.0334371	0.0297231	0.0431504	0.0478373	0.017345	0.0842995	0.0129909	0.0319838	0.0783885	0.0379841	0.0573735	0.0296478	0.0707026	0.0272503	0.0419649	0.0586061	0.063908	0.0385438	0.015597	0.064091	0.0353995	0.0423798	0.0514477	0.035971	0.0232528	0.0246778	0.0925985	0.061079	0.182987	0.0576067	0.0234286	0.0638707	0.0407014	0.0331146	0.056428	0.027183	0.017767	0.0641089	0.0436228	0.0263837	0.0340292	0.0344293	0.0596938	0.0612113	0.0286412
6.54	0.0515053	0.0330447	0.0418058	0.0564792	0.045961	0.0285343	0.0680855	0.0452426	0.0291888	0.0472229	0.0495739	0.0403766	0.0361377	0.0379997	0.049106	0.0452791	0.0536269	0.0468325	0.0433847	0.0344959	0.0331191	0.0498538	0.0661748	0.0559796	0.0633005	0.0748377	0.0222064	0.0997389	0.0468748	0.080526	0.0528065	0.0715087	0.183256	0.0285515	0.0579247	0.0301237	0.0224595	0.0588715	0.0444226	0.054638	0.0393144	0.052188	0.0449015	0.0446299	0.0531414	0.0368904	0.0390486	0.0863521	0.0539738
6.55	0.036068	0.0270575	0.0305523	0.0434802	0.0344256	0.0202178	0.0637568	0.0496344	0.0696293	0.030894	0.0356282	0.0333698	0.0608471	0.0218538	0.0517994	0.0324488	0.0235486	0.0439533	0.029236	0.0330674	0.0496606	0.0266316	0.0366469	0.0491735	0.0350333	0.0365894	0.0498496	0.0314708	0.038987	0.0277074	0.0441745	0.0481189	0.151762	0.059349	0.0194487	0.0510129	0.0149846	0.0377945	0.0497667	0.0156557	0.0504513	0.0524324	0.0116792	0.063709	0.0580106	0.0270625	0.0176097	0.04669	0.023667
6.56	0.0377047	0.0423162	0.0499839	0.0514546	0.0373068	0.0516111	0.0265208	0.0365493	0.0283844	0.0306969	0.0497907	0.0294908	0.0479422	0.0185441	0.0208647	0.0372585	0.0261561	0.0446187	0.0564435	0.0381857	0.015221	0.0565092	0.0252599	0.00828886	0.0217208	0.0535179	0.0290674	0.0446353	0.0341587	0.0317037	0.0414443	0.0691499	0.114642	0.0483022	0.0390908	0.0483316	0.0407682	0.0440442	0.0214782	0.0451827	0.0173967	0.0203146	0.0226325	0.0492375	0.0426994	0.0294657	0.0461516	0.0707369	0.0390279
6.57	0.0312893	0.0234587	0.0331512	0.0156573	0.0485714	0.0569691	0.0580531	0.0269516	0.0193691	0.0430736	0.0276385	0.00668666	0.0314285	0.038893	0.0231006	0.0257444	0.0116645	0.039409	0.0338352	0.0450167	0.0234802	0.0448479	0.0263981	0.0161951	0.0528473	0.0477102	0.0425603	0.0318637	0.0471746	0.0350541	0.0436063	0.0583107	0.0927623	0.0386629	0.0267178	0.0544992	0.0449162	0.0284244	0.0808092	0.0245822	0.0414653	0.0377958	0.0283634	0.0279089	0.0457507	0.0427371	0.0375678	0.0251628	0.0479108
6.58	0.0504583	0.022732	0.0265808	0.0162493	0.0136045	0.0380244	0.033691	0.0485725	0.0265703	0.0355172	0.016511	0.045065	0.056802	0.0195598	0.0374784	0.035562	0.0475992	0.0296293	0.02027	0.0185712	0.0116204	0.0290756	0.0433299	0.019206	0.0321688	0.0405665	0.0180205	0.0183353	0.0120616	0.0222836	0.0372207	0.0242859	0.0612153	0.0741218	0.0348955	0.0344663	0.0369178	0.0220233	0.0479264	0.0251769	0.0206998	0.0394021	0.0218075	0.05683	0.0996962	0.0251551	0.0294469	0.0509694	0.0268251
6.59	0.0346229	0.00815488	0.0323075	0.0127278	0.0300864	0.0828793	0.0244863	0.0242124	0.0214682	0.0256648	0.0314624	0.0424173	0.0554226	0.0494972	0.0306987	0.0270532	0.0486863	0.0249705	0.0340561	0.0213437	0.0177999	0.0373363	0.0185477	0.0316507	0.0287519	0.0083322	0.0319077	0.0204872	0.0489924	0.0515043	0.0505527	0.0210981	0.0846147	0.099573	0.0326713	0.0179398	0.047409	0.0369637	0.00549398	0.0232792	0.0183855	0.0197042	0.0261615	0.0298984	0.0238629	0.0133963	0.00910793	0.0384909	0.0428542
6.6	0.0198878	0.0265315	0.00977341	0.0427627	0.0167364	0.024903	0.0307535	0.0270335	0.0140798	0.0112492	0.0167058	0.00784439	0.0223478	0.0159555	0.00718371	0.019163	0.0158701	0.0353241	0.0113255	0.0232351	0.0273881	0.033492	0.01186	0.0126225	0.0283907	0.0362058	0.0201322	0.0363565	0.021828	0.0369404	0.0323328	0.0130154	0.0649006	0.108194	0.0562711	0.0566096	0.013629	0.0199244	0.0150835	0.0126281	0.0317223	0.00574035	0.0150201	0.0230974	0.0376548	0.0157446	0.0408567	0.0275321	0.0389517
6.61	0.0170847	0.0588022	0.0260796	0.015976	0.000932742	0.0207678	0.0393143	0.021031	0.0352044	0.0301236	0.0214123	0.0289932	0.0547732	0.02385	0.0262392	0.0409594	0.0543458	0.0163716	0.019221	0.0203424	0.0154442	0.0549926	0.0355953	0.0235583	0.0576584	0.0318052	0.0145078	0.0287882	0.0363505	0.016587	0.0653167	0.0300524	0.0263686	0.0900706	0.029918	0.0283829	0.0151332	0.0333392	0.0083007	0.0173806	0.028616	0.050441	0.032264	0.0160613	0.0125363	0.0286628	0.0179057	0.0321905	0.0279338
6.62	0.0157319	0.0126774	0.0273494	0.00556559	0.0265473	0.0192463	0.0131021	0.0252781	0.0180329	0.0474293	0.0436791	0.0317191	0.0242563	0.00544493	0.0318055	0.0104429	0.0228053	0.0201879	0.030083	0.0393985	0.047695	0.0158597	0.0411278	0.0513095	0.0160918	0.0187572	0.0129749	0.0216896	0.035033	0.0218675	0.0326189	0.039341	0.0294732	0.0697969	0.0477173	0.0356281	0.0281145	0.00743301	0.0323748	0.0366972	0.0319463	0.014937	0.0233976	0.010991	0.0333044	0.0249281	0.0112693	0.0250652	0.0439876
6.63	0.00544448	0.0127475	0.0158254	0.0301882	0.0235009	0.0255378	0.0127779	0.0142976	0.011219	0.0309281	0.0165756	0.0182766	0.00724734	0.0338991	0.0298512	0.0284304	0.0218629	0.0113728	0.0380927	0.0320178	0.0310175	0.0264037	0.00603127	0.0339463	0.0232903	0.0205358	0.0356067	0.0263492	0.0396413	0.0145167	0.0339862	0.038774	0.0629298	0.134197	0.013364	0.0454781	0.0136086	0.0129519	0.0359741	0.0157129	0.0215266	0.0218413	0.0304109	0.0271469	0.00865022	0.026184	0.0224533	0.00499065	0.0352239
6.64	0.0210274	0.0162031	0.0137803	0.011789	0.0391096	0.0200113	0.0374866	0.0194672	0.0216031	0.00835831	0.0213548	0.0391358	0.0475631	0.0288171	0.012782	0.0355238	0.043439	0.0173675	0.0235573	0.0193231	0.0332445	0.0104343	0.049873	0.0234444	0.0292201	0.0437737	0.0188201	0.00841577	0.0254779	0.00818624	0.0342782	0.0280989	0.0413087	0.0454035	0.0556643	0.0152493	0.0300426	0.017362	0.0172389	0.0397829	0.0148967	0.0248399	0.0230431	0.0208176	0.0184121	0.0347053	0.021331	0.00773296	0.0212001
6.65	0.0583737	0.0179671	0.0523425	0.0299228	0.0172065	0.0248022	0.0380298	0.0395576	0.0133878	0.0184615	0.0202531	0.0224641	0.0085869	0.0372188	0.0178206	0.0225317	0.0317264	0.0253406	0.0675656	0.0119736	0.00368075	0.0188136	0.0421496	0.0345818	0.0203528	0.0351621	0.0567152	0.043631	0.00749355	0.0223113	0.0199964	0.046092	0.0194992	0.0235941	0.0604696	0.0514953	0.0387196	0.0227388	0.00990596	0.0261111	0.0307989	0.0299348	0.0230346	0.037985	0.0197982	0.0140357	0.0158456	0.0222042	0.0308644
6.66	0.0326685	0.017473	0.0505861	0.0230978	0.0578649	0.0440105	0.0664231	0.0479189	0.031648	0.0211252	0.0398147	0.0293294	0.0113601	0.0365757	0.0371847	0.0481316	0.0443931	0.0121082	0.0162521	0.0343315	0.0207065	0.0340338	0.0289729	0.0439788	0.05109	0.0277632	0.0174874	0.0274869	0.0327533	0.0280551	0.0426033	0.0229804	0.0680041	0.0406079	0.0824956	0.0660333	0.0165425	0.0167144	0.0501342	0.0196142	0.0392151	0.0147826	0.0331882	0.0129405	0.0502758	0.0275866	0.0414593	0.0238	0.0258647
6.67	0.0384923	0.0265366	0.0200478	0.0192502	0.0549256	0.0213252	0.056617	0.0259713	0.0352518	0.0136425	0.0154855	0.0224401	0.0392743	0.0418589	0.0389003	0.0210706	0.00857138	0.0435915	0.0340528	0.018419	0.048435	0.0370383	0.0347801	0.0348293	0.0176519	0.0511733	0.0130925	0.0270228	0.05104	0.0309976	0.0124049	0.030479	0.0404049	0.0288796	0.038614	0.0588774	0.051174	0.0125021	0.030362	0.0379748	0.0402985	0.00996673	0.00634667	0.0379271	0.0289944	0.0315341	0.0248261	0.0261301	0.0100949
6.68	0.0185402	0.02763	0.0328541	0.0257537	0.0764795	0.0255709	0.0429202	0.0478955	0.0292606	0.0198021	0.0368202	0.0242178	0.0474123	0.0175416	0.0401405	0.0261553	0.078393	0.0205094	0.00134394	0.0197148	0.01369	0.00962923	0.0127469	0.0387262	0.0195688	0.0443098	0.0370029	0.0138742	0.0197304	0.0600924	0.0216109	0.0124712	0.0325438	0.0774834	0.0445593	0.0242871	0.00985546	0.0517449	0.0210676	0.054828	0.0294144	0.0131725	0.0268152	0.038513	0.0422317	0.0529606	0.00540016	0.0207441	0.046968
6.69	0.0193436	0.0340609	0.0372143	0.0250324	0.0566413	0.0402235	0.0226539	0.025392	0.0383969	0.0274227	0.0137712	0.0203833	0.0278258	0.0107895	0.0207089	0.0682474	0.0244586	0.0273537	0.0142894	0.0276156	0.0324491	0.0218924	0.00651401	0.00968961	0.0294304	0.0260325	0.019477	0.021695	0.0428286	0.0272635	0.0400505	0.02911	0.0355204	0.028941	0.0433373	0.0228275	0.0037811	0.0595985	0.018267	0.0338586	0.0189866	0.0197958	0.0440866	0.0238668	0.0314519	0.0465008	0.0286415	0.0117346	0.0272546
6.7	0.0226602	0.0012589	0.0170074	0.00344667	0.00975139	0.0112716	0.0209063	0.00364095	0.0170564	0.0513499	0.00672084	0.011439	0.0149163	0.0430357	0.0267979	0.00985686	0.00639148	0.0151157	0.0123594	0.0120531	0.0217297	0.00909404	0.0171544	0.0303814	0.0323385	0.0206899	0.0530372	0.027753	0.0119143	0.00651805	0.0124475	0.00854488	0.0397013	0.0290422	0.0821029	0.0188757	0.0304386	0.0511815	0.0287179	0.0159864	0.0109783	0.0194759	0.0173368	0.0188662	0.0206242	0.0142936	0.0500431	0.0329999	0.0147326
6.71	0.0518356	0.0303118	0.0214667	0.0182656	0.0160435	0.0102493	0.0113628	0.0112635	0.033332	0.0415241	0.0121797	0.0316783	0.0206367	0.0140794	0.0289601	0.0164687	0.0217165	0.0361569	0.0361341	0.0559337	0.01559	0.0334108	0.035151	0.0192773	0.0116645	0.023834	0.011432	0.0288377	0.0052289	0.0322128	0.012556	0.0322656	0.0543603	0.0396987	0.0296765	0.0395216	0.0361543	0.0212589	0.0304092	0.0163634	0.0297648	0.0150449	0.0147814	0.0236815	0.01405	0.0137832	0.0263194	0.0168796	0.0222075
6.72	0.0303848	0.0140041	0.0336557	0.0421689	0.0086408	0.0347911	0.00785729	0.0192323	0.00914846	0.00648135	0.011868	0.0125086	0.0172759	0.0101887	0.00777073	0.010977	0.0262519	0.0135991	0.0137908	0.0197447	0.0101413	0.0103369	0.0154696	0.0194375	0.0240331	0.014802	0.00497003	0.0210692	0.0157906	0.0140439	0.013639	0.0276823	0.0212162	0.0367032	0.0246845	0.0250919	0.0218341	0.0105957	0.0107661	0.0157805	0.0216424	0.0192703	0.027682	0.0178273	0.00987417	0.0112184	0.020156	0.00274139	0.0404231
6.73	0.0209528	0.0234737	0.0294292	0.00762804	0.0173223	0.0262023	0.0201061	0.0342856	0.0231142	0.00661528	0.0200787	0.00724859	0.0123404	0.00703481	0.00753618	0.0175561	0.0156322	0.00580462	0.0118891	0.00505374	0.0143823	0.0102134	0.017645	0.00609288	0.0170698	0.0265537	0.00254691	0.0113116	0.0174666	0.0108908	0.0227779	0.031259	0.018155	0.0371729	0.0376789	0.0689125	0.0357329	0.0232004	0.0322297	0.0231924	0.0207534	0.0127209	0.00538976	0.0157501	0.0252734	0.00859002	0.0287609	0.00646163	0.00515227
6.74	0.0213345	0.0339658	0.0102803	0.0165948	0.0351511	0.0305429	0.0162337	0.00924654	0.0146651	0.0231618	0.0132068	0.00972462	0.0239899	0.0462144	0.0347287	0.0249744	0.014526	0.00966205	0.013122	0.0229115	0.0123595	0.00687535	0.0107316	0.00732117	0.0380642	0.0303487	0.0309236	0.00991038	0.0243223	0.0160821	0.0186388	0.0204233	0.0160512	0.0406639	0.0607463	0.0634294	0.0425882	0.0222082	0.0107232	0.011433	0.00748281	0.0022568	0.0273023	0.0206309	0.016188	0.014772	0.00530324	0.032261	0.0314141
6.75	0.0119903	0.0231412	0.0156166	0.0255904	0.014303	0.0440331	0.0328928	0.0147402	0.0326785	0.00703219	0.0204869	0.0201715	0.00975605	0.0133536	0.017833	0.00638106	0.0320366	0.0125756	0.00744605	0.0155566	0.0302347	0.0362842	0.0123935	0.0250037	0.0194819	0.0330035	0.00655935	0.00632071	0.0245175	0.0240361	0.0109671	0.0206018	0.0292884	0.0376184	0.0169	0.0521748	0.0374171	0.0213973	0.0106695	0.0202044	0.0309589	0.02141	0.0222027	0.0224098	0.0460794	0.0240875	0.00771144	0.0190866	0.0216935
6.76	0.0239506	0.0271557	0.0287781	0.019509	0.0266866	0.0182698	0.0124814	0.0206087	0.0221091	0.019909	0.0116382	0.0267251	0.0313742	0.0101418	0.0258772	0.0235786	0.0428193	0.0182367	0.00382353	0.00731863	0.0188928	0.0102756	0.0256344	0.00711754	0.0252632	0.00951475	0.00846255	0.0127724	0.00955756	0.0124379	0.0485724	0.0289022	0.0145707	0.0248085	0.0453215	0.014525	0.0603825	0.010609	0.00588116	0.031285	0.0076467	0.00824852	0.0217796	0.0347154	0.0187129	0.0187191	0.0241394	0.0158172	0.00978635
6.77	0.00907205	0.0109418	0.0090829	0.0156176	0.0270945	0.0319178	0.017829	0.024216	0.0417445	0.00849319	0.0207914	0.006864	0.00739871	0.0100644	0.0262287	0.0114245	0.0205714	0.0241292	0.00806588	0.0236322	0.0180958	0.0187918	0.0235784	0.0264027	0.0147147	0.0248472	0.0226219	0.0638464	0.0102245	0.0130186	0.0362845	0.0365819	0.0337067	0.0296727	0.00562808	0.0237269	0.0354968	0.00813098	0.0210055	0.021056	0.00128457	0.0052872	0.00393341	0.00820283	0.0177333	0.00529019	0.0158481	0.0125067	0.0224124
6.78	0.0188552	0.0102731	0.00344705	0.0487833	0.0126592	0.019445	0.0158504	0.023748	0.00311437	0.0231919	0.00628176	0.0139231	0.00496211	0.0319634	0.0147123	0.00930792	0.00862119	0.0113107	0.0118408	0.0272552	0.00767616	0.0187662	0.0457101	0.00622044	0.04114	0.0373602	0.028097	0.00966868	0.0403793	0.00753059	0.00768724	0.0323779	0.0115334	0.0330425	0.011982	0.0351857	0.0564227	0.0258525	0.0240277	0.0232678	0.0122478	0.0222255	0.00244189	0.00843211	0.0124611	0.0174979	0.00721729	0.0111651	0.0173816
6.79	0.0218124	0.018422	0.0301895	0.0444432	0.0130096	0.0247657	0.0227461	0.0504663	0.036504	0.0166394	0.0276265	0.022858	0.0255233	0.0186606	0.00368263	0.0143589	0.00582505	0.0212194	0.0124994	0.0361582	0.0449302	0.015361	0.0163328	0.00431864	0.0262345	0.00692815	0.0536553	0.0183392	0.0413873	0.0112548	0.0289935	0.0218964	0.024307	0.0383432	0.00517764	0.0595006	0.0416998	0.024938	0.00804308	0.0181635	0.0287959	0.0149725	0.0120788	0.013282	0.0201248	0.0145025	0.0116379	0.0124474	0.0232888
6.8	0.0369113	0.0119361	0.00961054	0.0123047	0.00146302	0.00462239	0.0216662	0.0356581	0.0226587	0.0658423	0.0115675	0.0140192	0.0307761	0.0149711	0.0354042	0.0131754	0.0611396	0.0427978	0.023646	0.00865384	0.0167885	0.0145408	0.0228026	0.0256201	0.0171968	0.0275861	0.0572956	0.0181802	0.0071344	0.0263177	0.00623316	0.0155487	0.00189572	0.0415853	0.0188305	0.0299729	0.0355434	0.0115254	0.041734	0.0202992	0.0114986	0.00589848	0.0331471	0.0217886	0.0486877	0.00247901	0.0133819	0.0222648	0.0194324
6.81	0.0127892	0.0175096	0.0275628	0.0324548	0.0312511	0.0252901	0.0096681	0.0141579	0.0107263	0.0216288	0.027457	0.0268388	0.0249786	0.0110117	0.0321509	0.0230263	0.0256875	0.0042388	0.0192757	0.0165648	0.0021116	0.0242967	0.0235325	0.0236327	0.00681403	0.0362999	0.0175531	0.00679891	0.0576773	0.0196306	0.0387655	0.0130789	0.0125827	0.0530075	0.0463154	0.0290676	0.0230112	0.0383628	0.0480394	0.0365253	0.0193074	0.00773656	0.0160577	0.00996489	0.0252376	0.00685326	0.0345914	0.0135851	0.0140279
6.82	0.0232896	0.017495	0.00907783	0.0178648	0.0066806	0.0152528	0.0142233	0.0391563	0.0249243	0.00340614	0.00787027	0.00822584	0.0114374	0.0206355	0.0198537	0.0040558	0.0161154	0.0108208	0.014093	0.0220541	0.0182511	0.0039723	0.0126689	0.00232933	0.0357392	0.0173849	0.0283965	0.0116522	0.0156589	0.0216944	0.00790284	0.000798772	0.014917	0.00885898	0.0262971	0.0192829	0.0286301	0.012227	0.0153983	0.00349147	0.00881815	0.00283447	0.0218206	0.0137755	0.0366426	0.0322982	0.0103804	0.0151634	0.0368481
6.83	0.00329112	0.0297817	0.0139915	0.0198882	0.0143654	0.0145481	0.00511718	0.0114214	0.0281742	0.0120293	0.00371684	0.0237718	0.0439155	0.0299749	0.0158051	0.0338048	0.0415132	0.00753339	0.0198326	0.0239799	0.00304519	0.0118993	0.00700508	0.00706501	0.0314184	0.0292711	0.027725	0.00536216	0.0320972	0.0153396	0.0227876	0.00916864	0.0437775	0.0325905	0.00726588	0.0112881	0.00602566	0.0114545	0.0188124	0.0287356	0.0131458	0.015713	0.0302035	0.0196835	0.0169154	0.0243308	0.0360729	0.0491952	0.0303157
6.84	0.0318967	0.0124932	0.00494416	0.0144964	0.00113887	0.0200639	0.00694774	0.00223924	0.0374098	0.01663	0.0503852	0.0217469	0.019133	0.00748478	0.0154338	0.019541	0.00255611	0.0164178	0.013687	0.00293401	0.0133683	0.01736	0.033682	0.00195288	0.0165642	0.025855	0.00984419	0.0105915	0.00800727	0.016146	0.00896868	0.00588915	0.00836921	0.0252672	0.0214934	0.0411325	0.0144048	0.0159282	0.00914331	0.0138997	0.0308709	0.000435642	0.0113755	0.0150714	0.016315	0.00807299	0.0155615	0.00280773	0.0157117
6.85	0.020068	0.0123371	0.00937048	0.010899	0.00528516	0.0144496	0.0169571	0.0090363	0.0202635	0.00969314	0.0222478	0.0259787	0.00253426	0.0183132	0.0139804	0.0263036	0.0166478	0.00223649	0.00771847	0.00673805	0.0213554	0.00441213	0.0171549	0.00101223	0.0315178	0.0168562	0.00709159	0.00931148	0.0204773	0.0011731	0.0165722	0.0156398	0.00121135	0.0183427	0.0208258	0.00883717	0.00823795	0.0144699	0.0158034	0.0126925	0.019277	0.00149022	0.0179113	0.00509248	0.00627849	0.0306697	0.0128925	0.019915	0.031604
6.86	0.0133177	0.00979723	0.01752	0.00380533	0.000466084	0.0111785	0.0266955	0.0113431	0.00899472	0.00528119	0.00604206	0.010869	0.00155819	0.00335628	0.0322828	0.0199427	0.0140298	0.00780277	0.0101493	0.00704473	0.0119592	0.00230913	0.00324981	0.0185795	0.0136144	0.0111979	0.0112239	0.0139683	0.017962	0.0138439	0.0228325	0.00792343	0.00685262	0.0213888	0.00389997	0.0151555	0.0080441	0.010948	0.00190834	0.0111993	0.0213396	0.0036577	0.015854	0.00458892	0.00814346	0.0268105	0.0180642	0.00409444	0.0074053
6.87	0.0013839	0.000378977	0.00917682	0.0178337	0.0149041	0.000240823	0.0113745	0.0155347	0.00470527	0.00159445	0.00177234	0.0111588	0.00189867	0.00106785	0.0189299	0.00699522	0.0147072	0.0135131	0.00888774	0.00848274	0.0305831	0.00298308	0.00927192	0.0144612	0.0128209	0.00390285	0.00295706	0.00607593	0.0141111	0.0112723	0.0019422	0.0110168	0.00706004	0.00463762	0.00686842	0.0229473	0.0176917	0.0286489	0.00399794	0.00804368	0.00318416	0.0250304	0.00869517	0.00743996	0.00539983	0.00218207	0.0031042	0.00414556	0.00241958
6.88	0.0229231	0.0351977	0.00212543	0.00615643	0.0042802	0.00791577	0.0297257	0.0151934	0.00660261	0.00607088	0.000852559	0.0094453	0.00978354	0.00465575	0.00734176	0.00253927	0.00926026	0.00947713	0.00211399	0.0120597	0.00411158	0.0154082	0.00466818	0.00827937	0.0146164	0.00868476	0.00239254	0.0129013	0.00121219	0.00237662	0.00547598	0.00398375	0.0106774	0.0202396	0.00203589	0.0141513	0.00244377	0.00641309	0.00796352	0.00840621	0.00931548	0.0188468	0.00711743	0.00110823	0.00906528	0.00452095	0.00380518	0.0122661	0.00352414
6.89	0.00249304	0.00624904	0.0021518	0.0140475	0.00800368	0.0103595	0.00284178	0.00337152	0.0026677	0.032326	0.0122318	0.0049809	0.0119626	0.00689003	0.0133201	0.00553831	0.0134861	0.0138538	0.0172144	0.000420791	0.0101659	0.00355136	0.00989205	0.0151952	0.0056778	0.0164356	0.00501088	0.0064335	0.00289251	0.0112686	0.0157324	0.0230501	0.0117551	0.0149421	0.0114743	0.000665196	0.00412375	0.00674419	0.00276512	2.59392e-05	0.0110634	0.000282449	0.00463735	0.00172006	0.0209848	0.00897496	0.0131223	0.00529044	0.0013425
6.9	0.00309827	0.00885392	0.00601898	0.00400466	0.00589421	0.0042548	0.0103686	0.00391408	0.0118688	0.0055025	0.0137152	0.00183557	0.00539393	0.00289432	0.0111298	0.00572805	0.011254	0.000662844	0.00530395	0.0101076	0.00607357	0.00904167	0.0021175	0.0233525	0.00155963	0.0283637	0.0149515	0.00404845	0.000542872	0.0029573	0.0050778	0.0195434	0.00555769	0.00817308	0.0050778	0.00748864	0.00132569	0.00786835	0.00780416	0.00534174	0.0131159	0.0059632	0.000847001	0.00050988	0.00223447	0.00129809	0.0124705	0.000869795	0.00085
6.91	0.00554805	0.011505	0.0073989	0.00577788	0.00361117	0.00861353	0.00526044	0.0043944	0.0192243	0.00154334	0.0053959	0.0385044	0.00595378	0.00761781	0.00550183	0.0337255	0.0371742	0.00974857	0.0358408	0.00986733	0.0299583	0.0156452	0.00724803	0.0152491	0.00594287	0.0109523	0.0110229	0.0134483	0.0307621	0.00268094	0.00544212	0.011557	0.00897818	0.0119724	0.00147015	0.00844469	0.00717292	0.00264627	0.0109099	0.00580356	0.00610658	0.00468522	0.00785342	0.0060122	0.0129457	0.00978901	0.00667666	0.00285106	0.0146694
6.92	0.0131407	0.00677414	0.0218671	0.0167212	0.0284971	0.00709893	0.0133491	0.00265898	0.00755577	0.0035641	0.0122327	0.00377182	0.00473405	0.00173101	0.0227887	0.00586045	0.00370115	0.00311582	0.0269367	0.00332425	0.00207007	0.00742657	0.0206672	0.00335923	0.006328	0.00683624	0.00428363	0.0144834	0.00452633	0.00341848	0.00923967	0.0044064	0.0172466	0.0204473	0.0140722	0.011314	0.00596467	0.00765785	0.0100077	0.0126831	0.00445566	0.0119957	0.00167034	0.0142171	0.0119529	0.00516805	0.000380465	0.0100027	0.00133056
6.93	0.0171811	0.0214707	0.00148155	0.00771636	0.0188469	0.00327485	0.00742193	0.0143542	0.00827922	0.0182447	0.0131151	0.0101473	0.0178621	0.00971433	0.0142472	0.00511695	0.00269624	0.00302451	0.000775414	0.0118941	0.00709524	0.0165986	0.00832881	0.0151225	0.00875785	0.00488472	0.00408883	0.0159216	0.0140008	0.0125365	0.0299845	0.00475246	0.0153233	0.00495163	0.00750695	0.0019405	0.0362256	0.011954	0.0293358	0.010326	0.0146014	0.0227358	0.00545467	0.0148391	0.00760851	0.0107637	0.0222697	0.00945454	0.0343623
6.94	0.00141124	0.0205582	0.022537	0.0115168	0.0128688	0.000606769	0.0178715	0.00526322	0.0121153	0.0380643	0.0176792	0.0240312	0.00865239	0.0164739	0.0179635	0.00835356	0.0150216	0.0264254	0.00692774	0.0250807	0.00691681	0.000460088	0.00697147	0.00156794	0.00986592	0.0164083	0.0251636	0.00794449	0.0213125	0.012631	0.00208178	0.0311958	0.018532	0.0129626	0.0194786	0.0184081	0.0193146	0.00618249	0.0169504	0.0108927	0.0242316	0.0112535	0.0277146	0.00169914	0.00866605	0.00201619	0.00998618	0.00834718	0.0204024
6.95	0.0105205	0.0015894	0.0198284	0.0025264	0.0132413	0.0263162	0.0216032	0.0193664	0.0146563	0.00233499	0.0225382	0.0746716	0.0144238	0.0111849	0.013078	0.0325696	0.0136662	0.00443047	0.0111568	0.0038853	0.0488213	0.0094973	0.0174423	0.0127092	0.057536	0.00615014	0.0176868	0.0445532	0.00048203	0.016846	0.0359969	0.0123785	0.0440993	0.0176668	0.0248501	0.0118353	0.00541357	0.0420589	0.0183041	0.0403633	0.0126681	0.0161676	0.0099663	0.000458981	0.00691277	0.00212955	0.0243651	0.0113693	0.0265698
6.96	0.00696194	0.0329276	0.0386129	0.0149632	0.0184372	0.0221476	0.0298675	0.02662	0.00919216	0.0268952	0.0147986	0.0191114	0.0156364	0.000775987	0.0355608	0.0246501	0.019679	0.00338023	0.0152534	0.00711056	0.0199652	0.000723125	0.0135618	0.00980357	0.00588873	0.00863361	0.0343529	0.0101437	0.0129634	0.0085987	0.018115	0.0231021	0.0197408	0.0275625	0.00230303	0.0138012	0.00480753	0.03239	0.0121704	0.0058608	0.0199423	0.0193229	0.00369641	0.00817879	0.013487	0.0229694	0.0109356	0.0129364	0.0248366
6.97	0.00719761	0.00413791	0.0113355	0.0139548	0.009097	0.00787162	0.0172651	0.00926657	0.00361427	0.0171542	0.0292661	6.93206e-05	0.0102904	0.00029008	0.0115573	0.0133522	0.0197254	0.0306397	0.00469781	0.0122271	0.0299124	0.0129694	0.0111617	0.0065268	0.00904901	0.0239764	0.00152825	0.0081873	0.0233472	0.025686	0.012595	0.030821	0.00205829	0.00872053	0.00679982	0.0106914	0.0312316	0.0230891	0.0279586	0.00835793	0.00714216	0.00323567	0.00454743	0.0221826	0.00822462	0.0182548	0.0151407	0.0148879	0.0161357
6.98	0.00115665	0.00581719	0.00460218	0.00938582	0.0178378	0.0150523	0.0146204	0.00901654	0.00577793	0.0358083	0.0165114	0.0503598	0.00394958	0.021971	0.0328551	0.0194922	0.0345721	0.0223912	0.0256139	0.0377131	0.0360121	0.00864408	0.00501815	0.0163681	0.0187716	0.00921604	0.0120132	0.0302479	0.00696323	0.010829	0.0131115	0.000981558	0.00456929	0.000171905	0.0175099	0.000857405	0.0104045	0.0239734	0.0256903	0.00737814	0.011385	0.0241569	0.00187186	0.0160923	0.0400433	0.0110571	0.0121618	0.0192332	0.0402046
6.99	0.00322984	0.00115659	0.00985307	0.00509449	0.0129164	0.00842716	0.00686709	0.0209675	0.0103809	0.0297923	0.00771715	0.0187346	0.00707079	0.015592	0.0272695	0.0284868	0.00899811	0.000571931	0.0035775	0.00720887	0.0157085	0.0111957	0.0331495	0.021986	0.00389089	0.0177475	0.00160611	0.00296542	0.00401527	0.0129517	0.00185877	0.0138047	0.00958963	0.0193125	0.0121144	0.000776611	0.011134	0.00463812	0.00170796	0.0132817	0.00865731	0.0326167	0.000114582	0.0134962	0.0219185	0.0204965	0.0270218	0.0195945	0.0286945
7	0.0109287	0.00795282	0.0132414	0.0260723	0.00814411	0.0119722	0.0063816	0.0121442	0.00688778	0.00188503	0.00652131	0.0184946	0.0068362	0.00166902	0.0161808	0.000249332	0.0040065	0.00166149	0.0103709	0.0115316	0.0110147	0.00233533	0.00881258	0.00301885	0.00879754	0.012717	0.0147804	0.00485122	0.0168482	0.0178831	0.0108438	0.00833219	0.0523263	0.00118755	0.00881258	0.00820322	0.0142775	0.0154177	0.0121786	0.000392267	0.0163742	0.00524671	0.00268676	0.00344765	0.00872338	0.0117798	0.0145483	0.000990878	0.00396566
7.01	0.00663536	0.00183748	0.00666599	0.0171876	0.00866578	0.0148816	0.00307881	0.02637	0.00734279	0.0062107	0.00229175	0.00363414	0.0104624	0.00915986	0.000776848	0.00620866	0.0142181	0.0260229	0.0081227	0.035391	0.0287566	0.0196039	0.00131584	0.00422417	0.00344324	0.0091027	0.00208759	0.00379849	0.0143375	0.00472438	0.00555329	0.00174153	0.019806	0.00511331	0.0114373	0.00714782	0.00723254	0.0117242	0.0137862	0.0009902	0.00451817	0.00135259	0.00757248	0.00192119	0.0175796	0.00387607	0.0117487	0.0213148	0.0102001
7.02	0.00120859	0.0158499	0.0160435	0.00223168	0.0268332	0.00577104	0.000315685	0.0145284	0.00858685	0.00613857	0.00472375	0.00916753	0.0189561	0.0235784	0.00789212	0.0085039	0.001757	0.0224551	0.00310154	0.0131666	0.00230081	0.0094475	0.0305638	0.00380319	0.0206889	0.0174779	0.0168822	0.00848201	0.000457397	0.00441613	0.0017524	0.00780225	0.00949934	0.0126504	0.00268447	0.00395527	0.000527677	0.00288494	0.00720084	0.00404284	0.0182556	0.0078034	0.00584362	0.00237455	0.00426289	0.00999706	0.00566043	0.000531134	0.00437004
7.03	5.17055e-06	0.0129316	0.0114921	0.0244143	0.0177557	0.0266738	0.0180814	4.23985e-05	0.00642389	0.0157557	0.00385723	0.0201072	0.00786441	0.00374348	0.0150825	0.0241248	0.0164568	0.00447666	0.0117744	0.01425	0.00481895	0.0186347	0.0149284	0.00636185	0.00819946	0.0163441	0.0171176	0.00177557	0.000457077	0.0051054	0.00316955	0.00467418	0.00312922	0.00789337	0.000873823	0.00200307	0.000870721	0.00154082	0.0119647	0.00665554	0.0107144	0.0070909	0.0114104	0.00321815	0.00639597	0.00707849	0.00822531	0.0220472	0.00331122
7.04	0.0132628	0.0206744	0.00416691	0.000936682	0.0162595	0.00245849	0.00440168	0.0110391	0.00404772	0.00704317	0.010336	0.0148039	0.00925605	0.0219904	0.00555267	0.00472555	0.00356373	0.0264306	0.00992666	0.00372987	0.00421025	0.00549247	0.00614983	0.00878892	0.00633886	0.000140863	0.0186181	0.0108838	0.0171661	0.00231281	0.0185169	9.87248e-05	0.0264691	0.0198088	0.000579105	0.0143139	0.00852645	0.007355	0.00614983	0.000656159	0.000117988	0.00541301	0.00566584	0.00325551	0.010029	0.0274949	0.00164943	0.00255842	0.00705281
7.05	0.00767328	0.00835974	0.0100305	0.000611393	0.00855344	0.00163926	0.007528	0.00140076	0.00441777	0.00919147	0.00667447	0.00727618	1.21068e-05	0.0191202	0.00922295	0.00178696	0.0114639	0.0130802	0.0235901	0.000834158	0.0230828	0.017774	0.0142	0.00598196	0.00299401	0.0246034	0.0233915	0.000757885	0.0181662	0.0142969	0.00835126	0.0234823	0.000233661	0.0271398	0.015424	0.00482455	0.000146492	0.00697351	0.00992756	0.00111988	0.00443593	0.0141662	0.00281967	0.00332331	0.0151141	0.00303759	0.0159083	0.00912852	0.00603039
7.06	0.00920016	0.0305828	0.010286	0.010046	0.012706	0.0184706	0.0108434	0.00230973	0.00595369	0.0081483	0.00103005	0.0181592	0.00326344	0.00863303	0.00489576	0.00601549	0.0119546	0.0117595	0.0274648	0.00722246	0.0223715	0.0380088	0.0049297	0.0025315	0.0174709	0.00964247	0.02587	0.00682741	0.0153683	0.0228259	0.0135348	0.0243237	0.00836764	0.00633056	0.000436256	0.0264904	0.00184803	0.00896991	0.0020601	0.0115911	0.0029108	0.00711219	0.0111682	0.0156289	0.00012603	0.00244788	0.0027363	0.0013633	0.0063136
7.07	0.0138833	0.00521957	0.0121681	0.0101807	0.00253074	0.0230427	0.0055458	0.00452196	0.000968632	0.00544166	0.00964241	0.00246173	0.0339875	0.0175684	0.0159097	0.00570264	0.0268632	0.0312095	0.0216575	0.00232497	0.0056926	0.0157014	0.0275194	0.0140841	0.013862	0.00247428	0.00323463	0.00683689	0.0285571	0.0206437	0.0838545	0.0343789	0.00260226	0.0138444	0.000813049	0.0198206	0.0230427	0.00570264	0.00181681	0.0139348	0.0036261	0.00278294	0.00795609	0.0192748	0.0225345	0.00515056	0.00415809	0.00840276	0.00430866
7.08	0.00781865	0.0200305	0.00979869	0.00996245	0.0107325	0.000152935	0.0180342	0.00569109	0.00625952	0.0291146	0.00531078	0.00440806	0.0197084	0.0486158	0.0227765	0.00388835	0.00335916	0.0156901	0.00859821	0.0106608	0.0145871	0.0221445	0.0320731	0.0247403	0.0529806	0.019167	0.00182169	0.0176931	0.0583929	0.0248391	0.039954	0.0367545	0.0187271	0.0452973	0.0150567	0.002876	0.00123025	0.00906379	0.0094874	0.00771579	0.0173913	0.00813399	0.00119235	0.0152732	0.0142284	0.00380173	0.00943327	0.0120846	0.00728134
7.09	0.0187534	2.28683e-05	0.00311144	0.0175252	0.0138353	0.0151953	0.0144017	0.0143196	0.0128453	0.0514187	0.0214384	0.0245054	0.0205142	0.0116561	0.00152007	0.000905316	0.0203878	0.0271904	0.0127269	0.00390914	0.011188	0.0517631	0.0141044	0.009828	0.00459115	0.0207765	0.0225414	0.0122749	0.00277917	0.043887	0.0263995	0.0431068	0.0129811	0.0313067	0.0453936	0.0379076	0.0129906	0.00336433	0.00855813	0.000279801	0.00139497	0.00323519	0.00215366	0.0369552	0.0219926	0.0140506	0.00534984	0.00388761	0.00144339
7.1	0.02652	0.0115617	0.0341673	0.0125591	0.0055645	0.046027	0.0381101	0.00556734	0.025358	0.0201766	0.00262476	0.0257837	0.0394835	0.0281275	0.0159387	0.0238428	0.00736778	0.00812258	0.0694243	0.0186287	0.01244	0.00844606	0.00297662	0.0225247	0.0491937	0.0115277	0.0397403	0.0352442	0.0145639	0.00931436	0.0229986	0.0148945	0.0385131	0.0352115	0.0281148	0.0333841	0.00417266	0.00275245	0.00748128	0.00554463	0.0131267	0.0053758	0.0283787	0.00392721	0.0347121	0.0148136	0.0194729	0.00277232	0.0132302
7.11	9.58108e-05	0.0186738	0.0141387	0.00706471	0.0222986	0.00793766	0.0167775	0.000608132	0.0155693	0.0162905	0.0299954	0.0123024	0.0191834	0.0178448	0.00567013	0.015713	0.0172526	0.0140057	0.010289	0.0440796	0.0155759	0.00987117	0.0201429	0.0372717	0.0286261	0.0293088	0.00824505	0.0289828	0.0188494	0.00417974	0.0275522	0.0359823	0.0385213	0.0404015	0.0291757	0.0185993	0.0103063	0.00916856	0.00256028	0.010977	0.0150875	0.000364613	0.00172992	0.00729226	0.0266474	0.0207484	0.00909271	0.00473332	0.0134308
7.12	0.00726914	0.0162116	0.0289262	0.0360354	0.0224727	0.021951	0.0261472	0.013224	0.0225567	0.00318812	0.0220649	0.00642909	0.0149719	0.0331494	0.00792627	0.00398075	0.0345558	0.0203306	0.00762277	0.030838	0.0148309	0.0101809	0.0190583	0.0228277	0.022993	0.0168891	0.0183903	0.00638031	0.0449535	0.0480685	0.0152035	0.0325858	0.0135302	0.0235891	0.0785379	0.0532822	0.00496442	0.0133459	0.0120669	0.00638031	0.013598	0.000707268	0.0028521	0.00685182	0.00144434	0.0100549	0.00239143	0.0192534	0.00469615
7.13	0.010481	0.00894087	0.0194918	0.0221048	0.00776794	0.0141149	0.0313129	0.0114347	0.0174748	0.0205208	0.00392028	0.0180023	0.0421009	0.00829274	0.0246919	0.00912311	0.0108661	0.019189	0.0033434	0.0205222	0.0353373	0.0423681	0.0260964	0.0222227	0.0409129	0.0304359	0.0212786	0.0258538	0.0152207	0.0429847	0.0445331	0.011632	0.013116	0.0669243	0.0355442	0.0500552	0.0159346	0.00456293	0.00172377	0.0125802	0.00217595	0.0193548	0.00479176	0.00639358	0.00527271	0.0177598	0.0242876	0.000537137	0.0325845
7.14	0.0430079	0.0508894	0.00927912	0.0188485	0.00201685	0.0132379	0.0165039	0.0118176	0.0368196	0.0161883	0.0197111	0.0346048	0.00765681	0.0285087	0.00731978	0.0113013	0.0175431	0.0111836	0.0146717	0.0128461	0.00366189	0.0113267	0.0301779	0.0101177	0.0199064	0.0378561	0.0213307	0.00781062	0.0355022	0.0143975	0.0213588	0.0100535	0.0515995	0.0495185	0.031308	0.0660826	0.0460746	0.00207704	0.000213989	0.0026976	0.0310285	0.00933529	0.0139628	0.00367259	0.0106059	0.00155811	0.00603985	0.0209736	0.00406714
7.15	0.00410214	0.0072721	0.00880642	0.00776569	0.00961266	0.00612136	0.0105506	0.0225632	0.000558724	0.01619	0.00506181	0.0691544	0.00560751	0.0104594	0.0212446	0.0146557	0.00776569	0.0253134	0.0119995	0.004726	0.0255913	0.0074183	0.0330965	0.0245057	0.0336175	0.0148366	0.0114712	0.0387025	0.0156399	0.015404	0.0184176	0.0152969	0.0262702	0.0296008	0.0433228	0.117144	0.0893959	0.0250659	0.00558145	0.00235214	0.0129028	0.00446979	0.008074	0.00241004	0.00366645	0.000839534	0.000283705	0.00468402	0.00231161
7.16	0.00486682	0.022085	0.0236502	0.00924121	0.0122059	0.0144349	0.0172153	0.0085659	0.0130468	0.00593378	0.000532759	0.00681931	0.0453925	0.0394933	0.00421167	0.00277035	0.0133881	0.0424724	0.0230526	0.033319	0.00678044	0.0180274	0.00237438	0.000590354	0.0238734	0.0169576	0.000668108	0.0279338	0.00356084	0.00332902	0.0297308	0.0281325	0.0217164	0.0281671	0.0311664	0.0855438	0.0860089	0.0219396	0.0155638	0.0030828	0.000295177	0.0190353	0.00318215	0.000698346	0.000590354	0.00511736	0.0048841	0.00532759	0.00525991
7.17	0.0105775	0.00385222	0.0120517	0.00597923	0.000726834	0.0284178	0.0243078	0.0212647	0.0152237	0.0176977	0.00149892	0.00922942	0.0073561	0.00793346	0.00726422	0.00791289	0.00972723	0.0176552	0.0208588	0.0182737	0.0102264	0.0113071	0.0132997	0.00231764	0.0131557	0.0177841	0.0220807	0.0118501	0.00261386	0.0271603	0.00298962	0.0289705	0.0281216	0.0320383	0.07129	0.0393107	0.0701189	0.0289856	0.0135383	0.0027702	0.0034504	0.00035656	0.00642905	0.00245341	0.0162934	0.000857115	0.00650722	0.00331875	0.00843676
7.18	0.0349236	0.0137481	0.0125563	0.00408554	0.0366667	0.0105475	0.00501291	0.045522	0.00204277	0.00624847	0.000904756	0.00627109	0.0027383	0.017589	0.0189462	0.0219064	0.00796751	0.0303447	0.0176908	0.00566886	0.0106945	0.00526172	0.0129451	0.0160043	0.011988	0.013283	0.0122425	0.0138159	0.0323012	0.0326278	0.0152013	0.0180287	0.0317584	0.0322461	0.0391491	0.0340994	0.0716595	0.022076	0.00487013	0.00114508	0.00444603	0.000866587	0.000889206	0.0129493	0.00193533	0.00238912	0.00289805	0.00164694	0.0205677
7.19	0.00345278	0.00294704	0.00713623	0.0163685	0.035343	0.0027565	0.00808754	0.00390981	0.00547431	0.00623507	0.0186321	0.0196579	0.00577947	0.0273816	0.011612	0.00311324	0.0110604	0.0029012	0.0209173	0.00722219	0.00864915	0.0326152	0.0185003	0.00646716	0.00691273	0.00212038	0.0318774	0.0220362	0.0169759	0.0136235	0.0127065	0.0218485	0.0201221	0.0466283	0.00701445	0.0529307	0.0766661	0.0543291	0.0233844	0.00243557	0.00770931	0.0118641	0.00828811	0.0100933	0.00158885	0.0168556	0.000918355	0.00172066	0.00322069
7.2	0.00194205	0.0250644	0.0114626	0.00406337	0.0122409	0.010257	0.00805504	0.00801321	0.0114163	0.0220916	0.00305948	0.0445432	0.0025172	0.0356935	0.0151361	0.00712584	0.00227818	0.0301317	0.0289007	0.0359131	0.00757252	0.0226145	0.0340084	0.0134241	0.0103287	0.0179416	0.031397	0.0481062	0.00733947	0.00895287	0.026521	0.0198986	0.0236109	0.00805056	0.0387888	0.0523608	0.07809	0.10491	0.033968	0.00339561	0.000675237	0.0128026	0.00156709	0.00120706	0.0108665	0.0111175	0.00539144	0.00531376	0.00279805
7.21	0.00494176	0.0128744	0.018559	0.00869006	0.00107556	0.0025274	0.0210396	0.0301802	0.00899368	0.0265175	0.0068474	0.0323023	0.000356905	0.00667299	0.0210881	0.00669398	0.0364673	0.0144845	0.0176304	0.0229469	0.00179906	0.00661	0.00801663	0.0392579	0.0107378	0.0214014	0.0260088	0.00907604	0.0072899	0.0296199	0.0330258	0.00775501	0.000725114	0.0380112	0.0381662	0.0674921	0.0878292	0.17696	0.0351414	0.00760482	0.00178452	0.00796495	0.00469305	0.00395664	0.0154276	0.0302981	0.000494176	0.00514847	0.00450411
7.22	0.0122292	0.0271337	0.0205465	0.00645131	0.00353028	0.00934485	0.0216046	0.0303326	0.0100564	0.0174834	0.0291828	0.00740411	0.0108718	0.00992509	0.00699337	0.0286148	0.0209572	0.0309205	0.00436398	0.0140799	0.00801947	0.0252937	0.0312258	0.000954335	0.00964566	0.00674906	0.0222704	0.0117773	0.0175476	0.0183431	0.00593826	0.0246829	0.0514516	0.0240783	0.0352738	0.0826576	0.0585275	0.126401	0.035854	0.00584053	0.00713537	0.00402653	0.00509691	0.000881042	0.010116	0.00107802	0.0127973	0.00389216	0.0154801
7.23	0.0083562	0.00855848	0.024501	0.0274364	0.0305223	0.0124724	0.0157339	0.0172863	0.00321923	0.00660467	0.0203848	0.00443134	0.00505073	0.00698258	0.0169743	0.0138883	0.0206263	0.00638044	0.0181785	0.00903987	0.0153247	0.0194204	0.0256974	0.0140906	0.0256362	0.0196086	0.0128769	0.0242987	0.026853	0.0151302	0.0292992	0.0220313	0.0449359	0.025724	0.0267652	0.0455396	0.110274	0.133011	0.0792969	0.0207941	0.000359086	0.00331331	0.00855848	0.0135637	0.0123767	0.00862591	0.00964044	0.00528437	0.0227635
7.24	0.0227107	0.00869882	9.67834e-05	0.0127654	0.0145509	0.0166634	0.00927285	0.0199657	0.031271	0.0383529	0.00845854	0.00990027	0.028476	0.0187309	0.0190647	0.00651452	0.0242693	0.0133778	0.0241958	0.00674146	0.0249718	0.0098402	0.0357715	0.00781276	0.0141003	0.00965331	0.0148996	0.0213674	0.0537331	0.0368661	0.0158658	0.00369279	0.0299044	0.00845854	0.0234449	0.0522313	0.0820006	0.152801	0.241506	0.0294772	0.000977846	0.006356	0.01103	0.00553	0.00596219	0.00837343	0.000407158	0.0126236	0.00990027
7.25	0.00105264	0.00625826	0.0114803	0.0276482	0.0225676	0.00791123	0.0274952	0.0148488	0.000166119	0.00507405	0.0148504	0.00945072	0.00319081	0.000699018	0.0116645	0.0106004	0.00661353	0.0235692	0.0254031	0.0124491	0.0229031	0.0123307	0.0134738	0.0141794	0.025612	0.0118833	0.0291531	0.0160527	0.0204162	0.0395562	0.0145396	0.0203455	0.00712176	0.0538556	0.03664	0.0663639	0.0340282	0.0935828	0.203699	0.0112764	0.00171054	0.00106909	0.000455595	0.00810038	0.00724511	0.00448194	0.0147123	0.00808064	0.00182402
7.26	0.0189018	0.0108282	0.00700295	0.00999625	0.0193185	0.0180233	0.00763817	0.02029	0.00503531	0.00016113	0.0391933	0.022868	0.0463698	0.00926651	0.00378035	0.00257808	0.00426529	0.0126688	0.00616167	0.034175	0.00567828	0.00680773	0.0286579	0.0344895	0.0135101	0.0213265	0.0360512	0.0264873	0.0455749	0.0278956	0.0282426	0.0222669	0.0330394	0.040662	0.0365951	0.0257963	0.0535152	0.103966	0.184754	0.0360001	0.0152763	0.000100706	0.00372613	0.00342401	0.0023999	0.0172068	0.0156482	0.00505855	0.00157566
7.27	0.0241063	0.00195009	0.00433455	0.0111408	0.0100067	0.0243134	0.0149465	0.0452629	0.0146575	0.0156026	0.00467077	0.0122367	0.00791668	0.0116642	0.00631372	0.0115624	0.00706976	0.0273576	0.0358613	0.0440724	0.0171655	0.00680442	0.00554131	0.00698798	0.0117078	0.0356887	0.00900895	0.00977954	0.0280701	0.0284626	0.0705541	0.0133181	0.038473	0.0292768	0.0489431	0.0244279	0.038015	0.107173	0.23452	0.0355924	0.0210766	0.0031714	0.00250441	0.000183559	0.0202969	0.00351307	0.0105138	0.0218454	0.0120131
7.28	0.0104123	0.00455416	0.0231471	0.015481	0.0198024	0.0205287	0.0218607	0.0179174	0.0179016	0.0113486	0.0116637	0.00787264	0.0575519	0.0369741	0.0326615	0.00295793	0.015677	0.00393632	0.00932885	0.0531395	0.0027444	0.0242113	0.0129519	0.00533828	0.0107711	0.0266826	0.0154722	0.0155318	0.0112454	0.0407547	0.00667897	0.0244826	0.0350366	0.0523256	0.0220182	0.0407337	0.0597764	0.118576	0.168628	0.0801616	0.0150399	0.00203029	0.00253787	0.0100272	0.0113171	0.00403259	0.00154722	0.00373154	0.0192265
7.29	0.00263274	0.0145915	0.00772789	0.00421999	0.00532889	0.0052999	0.0160555	0.0170557	0.0165484	0.00171952	0.0217885	0.0164179	0.0212359	0.0221654	0.0169905	0.0238541	0.0211217	0.00421999	0.00380144	0.00641605	0.00924267	0.0157711	0.00742892	0.0307104	0.00284111	0.00307485	0.0230931	0.0260284	0.0500546	0.0090343	0.0312105	0.0267188	0.0268112	0.0285851	0.0200182	0.0205147	0.0383151	0.149602	0.185614	0.141889	0.0370975	0.00269978	0.00456969	0.00336657	0.0054974	0.000554451	0.0046168	0.00628016	0.00203842
7.3	0.0127397	0.00291579	0.00348692	0.0228528	3.75746e-05	0.0358987	0.0149115	0.00681039	0.00880184	0.00128693	0.0229543	0.0371725	0.00872669	0.0176337	0.0151745	0.0240477	0.0254004	0.00879245	0.00790005	0.023935	0.0152478	0.0142971	0.0162867	0.012424	0.0200272	0.0296106	0.0174083	0.0301836	0.0240853	0.0322878	0.00429289	0.0196158	0.0322578	0.0248368	0.0526664	0.0224865	0.0292255	0.0550279	0.10884	0.134008	0.0286337	0.00223381	0.00248931	0.0146165	0.000939364	0.0252595	0.0153041	0.0105152	0.0153699
7.31	0.00776531	0.0370628	0.000301492	0.0381482	0.00847193	0.0051932	0.0345152	0.0200869	0.00603738	0.0106502	0.00181649	0.0123612	0.00918421	0.0166801	0.00989083	0.00612218	0.0118731	0.00814217	0.0213928	0.0231018	0.0227212	0.0391205	0.0111552	0.0270759	0.0116376	0.00136614	0.012983	0.0154081	0.0160563	0.00808941	0.0303942	0.052145	0.0272888	0.0362789	0.0313891	0.031359	0.0231697	0.0417001	0.125428	0.296625	0.038103	0.0153478	0.00492186	0.00600158	0.0003486	0.0125063	0.00943859	0.00968544	0.000612406
7.32	0.00199783	0.00725581	0.0172348	0.0202012	0.00814734	0.012842	0.00284681	0.0167789	0.00812505	0.00739562	0.00674724	0.0697863	0.0122747	0.0112535	0.0362973	0.0127995	0.00983111	0.0542312	0.02862	0.00297041	0.0206773	0.0316593	0.0473988	0.0200452	0.0289442	0.0178711	0.0219235	0.0331689	0.0152958	0.0134377	0.0136971	0.0333998	0.0132959	0.00786165	0.0367836	0.0531289	0.0232	0.0542312	0.135391	0.342286	0.0620705	0.0289037	0.0139342	0.0117702	0.00956568	0.0191151	0.00358232	0.0222274	0.0142036
7.33	0.014946	0.0180549	0.0130484	0.00268924	0.00969478	0.007288	0.0130364	0.0152781	0.027698	0.00106018	0.0158649	0.0236343	0.00572856	0.00309501	0.0173806	0.0349303	0.0148505	0.032607	0.00971666	0.0132493	0.0477459	0.00757641	0.0114889	0.00241276	0.0113954	0.029703	0.0595014	0.0157635	0.00910999	0.0109002	0.00683051	0.0101244	0.00535461	0.0325454	0.026226	0.0211042	0.0104745	0.0363604	0.0868234	0.318008	0.0750799	0.0142339	0.0053009	0.0151588	0.00160718	0.00283245	0.0022039	0.0064486	0.0105043
7.34	0.0134731	0.0023458	0.00443513	0.00675725	0.0161405	0.0159175	0.00156453	0.0219783	0.00719919	0.0159412	0.00941083	0.00923721	0.0102986	0.0172236	0.00590495	0.0233988	0.0498162	0.0194609	0.00966731	0.00334805	0.00489679	0.0163042	0.0437199	0.0138598	0.0110641	0.0255414	0.00928259	0.00277985	0.00828824	0.0227951	0.00950948	0.00885841	0.00573331	0.0305014	0.0323322	0.0698019	0.0353902	0.0329951	0.0686912	0.258376	0.116331	0.0291755	0.0173144	0.00129621	0.00573923	0.0113088	0.003206	0.00474487	0.0185395
7.35	0.0346208	0.0267967	0.0148799	0.0401579	0.0135879	0.0135077	0.042782	0.00339046	0.00546687	0.00074229	0.0157305	0.0227763	0.0127192	0.00932677	0.0353029	0.0282652	0.0254084	0.00863865	0.0553146	0.010693	0.0491195	0.000411269	0.00488306	0.00937492	0.0110842	0.0173535	0.00221684	0.0245959	0.0181781	0.0137424	0.0367474	0.0554832	0.0318141	0.0254084	0.0182042	0.0114674	0.0550057	0.0718075	0.0905213	0.228716	0.172982	0.0011014	0.00637166	0.0104322	0.0137745	0.00072624	0.0169182	0.00478476	0.0101453
7.36	0.0203262	0.0117287	0.000968428	0.0551014	0.00816923	0.0194546	0.0067252	0.0289775	0.0152969	0.00375535	0.00923665	0.00502076	0.0272559	0.0277401	0.00811328	0.0319388	0.0113328	0.0132675	0.04475	0.0121979	0.0125358	0.00816277	0.0154195	0.0234575	0.015228	0.00628402	0.0312695	0.02304	0.0207674	0.047029	0.0157359	0.0075107	0.0242968	0.0523059	0.0458045	0.0444616	0.0288419	0.0455742	0.0980157	0.183616	0.295239	0.0308972	0.005944	0.00250715	0.0146082	0.00939375	0.000992101	0.00534142	0.00706092
7.37	0.0198706	0.0184301	0.0056868	0.0208907	0.0273055	0.0153853	0.0091896	0.03222	0.0255021	0.0272988	0.017545	0.0791217	0.0314566	0.0372629	0.0145732	0.00576424	0.0233159	0.00773803	0.0224219	0.00410025	0.00650109	0.016401	0.00892407	0.0265111	0.020457	0.0241191	0.0300869	0.035059	0.0268297	0.0110682	0.00102672	0.00378161	0.0206517	0.0382918	0.0392721	0.107815	0.0230238	0.0395752	0.0479948	0.144892	0.35914	0.0115108	0.00602977	0.000577531	0.0105549	0.00948168	0.00334791	0.00930466	0.00471097
7.38	0.0148662	0.00306702	0.0171931	0.0226304	0.0292354	0.0360922	0.0169478	0.0388445	0.0235832	0.0083784	0.00745374	0.0081353	0.0122095	0.0121921	0.0119837	0.0102386	0.00634892	0.0278549	0.0185497	0.0189643	0.0349245	0.0274469	0.0245274	0.00361183	0.0166808	0.00792041	0.00846088	0.0306875	0.0292072	0.00964167	0.0289228	0.021022	0.00585186	0.0151093	0.0278028	0.0333682	0.0484493	0.0415794	0.128537	0.125133	0.356063	0.0408849	0.00175382	0.00197305	0.0112566	0.00543511	0.00420439	0.0330296	0.0109505
7.39	0.0118496	0.00554992	0.0103314	0.0149025	0.0196278	0.0338722	0.0219185	0.00200339	0.0171683	0.0240948	0.0199797	0.00996695	0.0217186	0.0156647	0.0222955	0.00858207	0.0122036	0.0149983	0.0256671	0.00180138	0.0138717	0.00212626	0.011306	0.0108166	0.0144298	0.00728258	0.0144215	0.0439933	0.0225516	0.0414547	0.00115996	0.0120307	0.036946	0.0193133	0.00347573	0.0109832	0.0575484	0.023218	0.0417358	0.0983138	0.430874	0.10472	0.00961709	0.00481687	0.0129554	0.00170975	0.00106	0.00630171	0.000760121
7.4	0.0130434	0.025195	0.0244927	0.0189453	0.0151014	0.0173935	0.011389	0.0138863	0.00376811	0.00993532	0.030272	0.00473801	0.00859084	0.00965438	0.00644369	0.00754959	0.0169543	0.0260869	0.0086176	0.00794201	0.0180981	0.0205574	0.0123433	0.0220579	0.00652172	0.00546264	0.00487401	0.0342764	0.0246622	0.0377101	0.0268472	0.00342697	0.0673198	0.00739352	0.0277837	0.0302608	0.0189074	0.0208338	0.0260156	0.173701	0.249643	0.0675762	0.00439687	0.0109008	0.0259174	0.020379	0.000111482	0.0110055	0.0057302
7.41	0.00108164	0.00264305	0.00499052	0.0278977	0.0121079	0.00319779	0.00487486	0.0104523	0.00324919	0.0357797	0.0109406	0.00524326	0.00780706	0.00776636	0.0115189	0.0441329	0.000171348	0.0221082	0.0193045	0.0111591	0.0146717	0.0334472	0.026544	0.00200478	0.00381464	0.00913501	0.00592865	0.00329203	0.00175846	0.0305386	0.00169849	0.0191589	0.00738726	0.0146267	0.0631697	0.0286602	0.0216177	0.0116217	0.0390888	0.0494876	0.207514	0.0553648	0.0227229	0.00509119	0.0100067	0.00161496	0.0018677	0.00229821	0.00166208
7.42	0.00121226	0.0248761	0.0143092	0.018008	0.00815068	0.0251265	0.0154242	0.0157739	0.0134466	0.0177784	0.0262311	0.0347045	0.00610681	0.00617301	0.0104862	0.00457183	0.00888921	0.0125632	0.0076542	0.00167565	0.0325303	0.0125487	0.00172323	0.0107262	0.0226564	0.0115537	0.012317	0.0350852	0.0111875	0.014334	0.0174805	0.0135583	0.00773074	0.0120688	0.00815068	0.0179749	0.0164441	0.0113903	0.0471436	0.0314546	0.186204	0.158947	0.0471871	0.00106331	0.0189493	0.00142534	0.0162559	0.00586684	0.00695498
7.43	0.00661289	0.0117478	0.0077214	0.00619519	0.000939822	0.0104123	0.0187402	0.00845438	0.00417899	0.0269998	0.000797242	0.00325524	0.00587389	0.015503	0.0189912	0.00550438	0.00104625	0.00234554	0.0155532	0.029763	0.00646228	0.0245177	0.0326327	0.0161055	0.00708883	0.0104123	0.0105268	0.00311065	0.0142761	0.0208849	0.0320102	0.00659482	0.0243229	0.013529	0.00378539	0.0185755	0.0306707	0.0100328	0.0243631	0.0153042	0.131836	0.257118	0.0182542	0.000341388	0.000586385	0.0033938	0.00488788	0.00791217	0.00338175
7.44	0.0114041	0.00079817	0.0134735	0.0219146	0.0108551	0.00487468	0.00406677	0.0287964	0.00231469	0.00330949	0.0164793	0.00779676	0.0154378	0.00948849	0.00724583	0.0131017	0.0464496	0.0226388	0.0126637	0.00628024	0.0187862	0.00299411	0.0023692	0.0122821	0.0127474	0.030969	0.0223838	0.00449506	0.0112328	0.0014114	0.0148148	0.00132379	0.00506157	0.00630749	0.00140556	0.0401382	0.0205733	0.0190003	0.00893367	0.0367742	0.125178	0.293931	0.0312883	0.00433153	0.00771889	0.000471115	0.0327075	0.0120796	0.0107558
7.45	0.00576666	0.0183161	0.0200241	0.00726123	0.0222526	0.00976996	0.000857851	0.0026784	0.00624134	0.0127381	0.00714494	0.0237625	0.00762724	0.0043941	0.0288714	0.0249825	0.00620893	0.0154375	0.018011	0.0350499	0.0268583	0.0258289	0.022611	0.00232573	0.0197687	0.0075834	0.0156491	0.0105325	0.0379818	0.00540255	0.000924572	0.0355112	0.00257736	0.0347734	0.0223899	0.023915	0.0185334	0.0172981	0.0130489	0.0336277	0.0415581	0.186068	0.052836	0.00309017	0.00114571	0.00226091	0.00860519	0.00238292	0.0221173
7.46	0.00274973	0.00416597	0.0128077	0.0144471	0.0174913	0.000763921	0.00278052	0.00389657	0.00588816	0.0194963	0.00863981	0.0033905	0.0109989	0.00479712	0.00985593	0.00603632	0.00540517	0.00373301	0.0130078	0.0111317	0.00563608	0.00337511	0.0179435	0.00953843	0.00933061	0.00421792	0.00522045	0.00443536	0.0246456	0.00572844	0.0316055	0.0152784	0.00517619	0.00287288	0.0132868	0.0213686	0.00438918	0.0382249	0.0381306	0.0426353	0.0434896	0.20715	0.0471437	0.020445	0.011657	0.00452772	0.00026362	0.00748335	0.00110836
7.47	0.00785759	0.0413564	0.0124186	0.0201934	0.0130125	0.00898876	0.0160384	0.000850397	0.000105037	0.00417321	0.0221245	0.00139174	0.00611639	0.00252897	0.011449	0.00703143	0.00149476	0.00999671	0.00779699	0.0128065	0.00194319	0.000244413	0.011946	0.00342583	0.0320323	0.00553465	0.0381568	0.00467011	0.00934023	0.00822724	0.00247241	0.0073122	0.0165171	0.0269582	0.0169776	0.0125822	0.00979673	0.0273137	0.0221386	0.0230132	0.0390455	0.178242	0.0276833	0.00220174	0.00847165	0.00686781	0.00225628	0.0135114	0.0144729
7.48	0.000957155	0.0266735	0.00734842	0.0124512	0.0374109	0.00324369	0.00522345	0.0102751	0.0305656	0.0118008	0.00378363	0.00378363	0.00772678	0.0252317	0.0104878	0.00927909	0.0153308	0.0190143	0.00504143	0.00145005	0.0166664	0.00185091	0.0169547	0.00867984	0.0432049	0.00231108	0.00704573	0.00746499	0.0266899	0.002579	0.00289805	0.017691	0.0239882	0.0140465	0.0148502	0.0262809	0.00877801	0.0283547	0.023074	0.0283097	0.0995544	0.126103	0.212065	0.0308458	0.00756725	0.00776359	0.00553023	0.00553023	0.00368137
7.49	0.0139731	0.00990602	0.00404349	0.0175897	0.00824787	0.00824143	0.00364665	0.00154446	0.00201853	0.000551288	0.0140889	0.0355313	0.0308979	0.050978	0.0158308	0.0185765	0.00345145	0.0257947	0.0155755	0.019102	0.0060084	0.00807412	0.0309965	0.00878843	0.00875625	0.00595691	0.0329014	0.0304882	0.00743059	0.0155304	0.00666265	0.00770516	0.00736624	0.0109871	0.000892357	0.0262988	0.0203569	0.0116886	0.0666222	0.0796257	0.0653866	0.113366	0.349015	0.0530631	0.0169741	0.00903512	0.0050474	0.0177721	0.00751854
7.5	0.0117036	0.016971	0.0215914	0.000628383	0.0525647	0.00602971	0.0163588	0.0339073	0.00560231	0.0046066	0.00226403	0.00778548	0.00940034	0.0221898	0.0153861	0.0457542	0.00953895	0.0221898	0.0238162	0.0156772	0.00534357	0.0262558	0.0161578	0.0135125	0.00590033	0.0245924	0.0137597	0.0143258	0.0117845	0.0393017	0.00931717	0.00833994	0.032937	0.0238809	0.0724581	0.0219241	0.0164234	0.0289518	0.0279654	0.028797	0.066909	0.102115	0.447672	0.0739459	0.0400987	0.00676898	0.0157696	0.00550759	0.000917162
7.51	0.0293839	0.0440625	0.00141996	0.00959444	0.0271761	0.022819	0.0064895	0.0182698	0.00243144	0.0130763	0.0343173	0.00861944	0.0209614	0.027818	0.0364837	0.00420638	0.00515951	0.0340328	0.0345191	0.0181409	0.0131346	0.0342565	0.0350151	0.0180218	0.00638009	0.00745235	0.0152524	0.0249222	0.00837629	0.0163514	0.0414924	0.0230695	0.0223036	0.0184911	0.0138349	0.0203487	0.0324475	0.0159624	0.0448551	0.045091	0.0383826	0.18121	0.304243	0.0610217	0.0159624	0.00541724	0.00303929	0.0127602	0.0220312
7.52	0.0327325	0.0160858	0.0155638	0.0109019	0.0132693	0.0344054	0.0139297	0.0778554	0.0218524	0.0126258	0.0466428	0.0373264	0.0211337	0.027012	0.0297193	0.0222069	0.0139977	0.0359934	0.0431853	0.0339854	0.0242076	0.0512464	0.0355709	0.0180185	0.0273034	0.015389	0.0135509	0.015066	0.049253	0.00816067	0.023807	0.0115599	0.023858	0.0502363	0.0282236	0.0406868	0.0659773	0.0485221	0.0320138	0.0293891	0.0932783	0.180805	0.32041	0.213146	0.0313315	0.00387759	0.0134635	0.00222409	0.00245233
7.53	0.000149213	0.0126244	0.0245493	0.0542574	0.018094	0.0518626	0.0141508	0.0417137	0.0169492	0.00295981	0.0336439	0.0167559	0.0104816	0.032213	0.0235806	0.0118686	0.0176341	0.0187128	0.0460458	0.0102272	0.0331351	0.0147672	0.0481127	0.0442674	0.0199236	0.0129865	0.0308456	0.0738948	0.00951296	0.0175265	0.0434627	0.0217998	0.027695	0.0145422	0.0662532	0.0344047	0.034774	0.049737	0.0263643	0.00853207	0.0582764	0.0890412	0.290817	0.170585	0.0129644	0.00149947	0.0153861	0.00259289	0.00329737
7.54	0.0198153	0.00107944	0.0122038	0.0250858	0.0600819	0.0434865	0.0514042	0.0162418	0.0526393	0.036701	0.0115308	0.0384799	0.00935869	0.0243046	0.0412484	0.0236079	0.00371867	0.0179098	0.023914	0.0126815	0.0465559	0.0103458	0.0356955	0.00475588	0.0226789	0.0401426	0.0579837	0.0576934	0.0347639	0.0154606	0.0390526	0.0557536	0.0177778	0.0444709	0.0161336	0.0413962	0.0279467	0.0249618	0.0308103	0.0468146	0.0457457	0.196147	0.212072	0.385142	0.0100343	0.00313804	0.00105833	0.00207179	0.00716021
7.55	0.0254578	0.0402984	0.00336266	0.0395233	0.0151507	0.0198365	0.00995699	0.00556255	0.00124563	0.042779	0.00359521	0.000494508	0.0491247	0.0548771	0.0325921	0.00988215	0.0128572	0.0296411	0.0116544	0.0247201	0.0171073	0.0616398	0.0259844	0.0167064	0.00517764	0.0490579	0.0456391	0.0359387	0.0400124	0.0295369	0.0337148	0.023143	0.0259951	0.0311273	0.0335143	0.0444069	0.0240197	0.0590978	0.021868	0.0388149	0.0364199	0.108231	0.308747	0.393065	0.0232259	0.00745238	0.013905	0.0255674	0.0127369
7.56	0.0135918	0.0156534	0.0380646	0.0128664	0.00191134	0.0220294	0.010547	0.0440993	0.0124965	0.0120384	0.0152931	0.00443355	0.0254321	0.0185026	0.0131432	0.0384941	0.0206215	0.00691997	0.00863087	0.0404126	0.0474662	0.00454809	0.00568153	0.0209842	0.00685554	0.000326909	0.000126468	0.0265178	0.00533076	0.0156773	0.0339842	0.0268328	0.00282526	0.0296747	0.00279185	0.0751771	0.0368095	0.0113702	0.120694	0.0832783	0.0355853	0.0990797	0.189762	0.409101	0.0183642	0.00195907	0.0147419	0.00917254	0.0160472
7.57	0.00197469	0.0129811	0.0066985	0.0247247	0.0315377	0.00560283	0.0708323	0.00361071	0.018208	0.0175705	0.0208973	0.0164599	0.0217589	0.0245529	0.00562026	0.039942	0.0164599	0.0119178	0.0171945	0.0159394	0.0360399	0.0286193	0.0194431	0.0392447	0.064211	0.0222345	0.0120747	0.0229019	0.00144429	0.0351908	0.0323844	0.00590663	0.0545442	0.0109691	0.026545	0.0240474	0.00594149	0.0128616	0.0178892	0.107754	0.0595444	0.128225	0.167403	0.563045	0.115356	0.0120374	0.0188878	0.0197344	0.0129139
7.58	0.01211	0.0254355	0.0250927	0.0129404	0.0290507	0.0109792	0.0191557	0.0402525	0.027419	0.00189887	0.0244071	0.0271252	0.0407935	0.0175351	0.0157275	0.0242423	0.020035	0.00754429	0.0268847	0.0169006	0.035522	0.0224615	0.0559488	0.0118296	0.0141403	0.0245072	0.0269471	0.0337879	0.0294136	0.0289394	0.016727	0.00787153	0.021079	0.00479059	0.00994849	0.0824195	0.0222611	0.0252997	0.0499027	0.0734661	0.0665518	0.0861527	0.099663	0.522283	0.0833456	0.0283273	0.0117205	0.0173815	0.00260455
7.59	0.0559152	0.00531637	0.0323599	0.0180668	0.0194982	0.00425855	0.0232237	0.0188812	0.0270709	0.00698495	0.00100115	0.00202538	0.00438448	0.00707939	0.0174729	0.0168852	0.00341062	0.0159617	0.00665123	0.00457128	0.0382934	0.019303	0.0211164	0.0236162	0.00892008	0.0117955	0.0268526	0.00735854	0.00811412	0.0266133	0.0174959	0.0520597	0.00903761	0.0256898	0.00559131	0.00648122	0.00799449	0.0164759	0.0212781	0.0571745	0.00953924	0.0311153	0.0614394	0.308299	0.108076	0.00332666	0.00697025	0.00895156	0.00243466
7.6	0.0209537	0.0271118	0.0155386	0.0127644	0.0214524	0.000585525	0.00974192	0.00443585	0.0245718	0.0301929	0.0164532	0.00827205	0.0112744	0.0202874	0.0250564	0.0133762	0.0174062	0.0126393	0.0157829	0.0197059	0.0125423	0.0101215	0.0197483	0.0359088	0.0273702	0.00601677	0.010277	0.0241579	0.0106303	0.0023421	0.0070687	0.0354242	0.0178343	0.050557	0.0195848	0.00149006	0.0488953	0.0229304	0.00529799	0.0265747	0.0283677	0.00796313	0.0227184	0.232629	0.171549	0.0106485	0.00775719	0.000995392	0.00582496
7.61	0.0242642	0.0238885	0.00492222	0.00771575	0.0080461	0.00750928	0.00374328	0.01117	0.00292773	0.0228107	0.0357542	0.00252718	0.00272952	0.0185657	0.00110048	0.00376806	0.012095	0.00944183	0.0205912	0.0114074	0.0131521	0.0158671	0.00258086	0.00420371	0.0317487	0.00589056	0.00268616	0.00636957	0.0111266	0.0188155	0.0440068	0.0028947	0.0179587	0.0118142	0.0199243	0.0245657	0.00209979	0.0392312	0.00626427	0.02515	0.0359607	0.0456152	0.143707	0.317041	0.152409	0.0151239	0.0144301	0.00689813	0.00388575
7.62	0.02244	0.00937784	0.017282	0.0109301	0.0202234	0.0105737	0.0011375	0.0010167	0.0264142	0.0213911	0.0241996	0.0220373	0.0276403	0.00712297	0.0315299	6.84514e-05	0.00322527	0.00701627	0.00486609	0.00547611	0.0122669	0.0112905	0.0048822	0.00394804	0.00677266	0.00480368	0.00778333	0.0140809	0.00720149	0.0046104	0.0165089	0.0132917	0.00645054	0.0353552	0.00568952	0.0410427	0.0119991	0.0420412	0.0214313	0.0207971	0.0145459	0.059289	0.0983305	0.145761	0.380111	0.0660355	0.00906981	0.0189429	0.00358565
7.63	0.0527913	0.00578848	0.022627	0.00735222	0.0620605	0.00888763	0.017611	0.00588102	0.0467951	0.00698773	0.00339943	0.0157809	0.0160529	0.0142871	0.00704438	0.0193466	0.00798678	0.0133277	0.0401832	0.024102	0.0258999	0.0279962	0.0792767	0.0199679	0.0091577	0.0208291	0.0119811	0.0104344	0.0201322	0.0109934	0.042661	0.000472144	0.0392994	0.0072238	0.0401662	0.0131634	0.04522	0.000944287	0.0183211	0.101532	0.00659113	0.01895	0.075815	0.107483	0.502627	0.0545911	0.00202644	0.0055373	0.00142399
7.64	0.0213908	0.0366803	0.00818252	0.0405717	0.018698	0.000257538	0.019749	0.0167267	0.00638733	0.0165923	0.00425885	0.00015528	0.0082791	0.0164843	0.00928085	0.0207735	0.0151076	0.00582112	0.0255266	0.00303744	0.0105458	0.0132443	0.0294976	0.0321923	0.00473416	0.00100364	0.00574538	0.0193627	0.00703685	0.00420015	0.0162723	0.00541777	0.00876388	0.000746103	0.0291264	0.0131269	0.0300051	0.0243184	0.0403824	0.0375798	0.0263181	0.00951377	0.0303384	0.074777	0.387021	0.0404278	0.00807458	0.000577567	0.0158235
7.65	0.0112504	0.0104469	0.0151614	0.0207818	0.000328337	0.0400668	0.0773658	0.0182208	0.00450015	0.0198547	0.00758072	0.00273678	0.00621522	0.00772557	0.0234181	0.0180334	0.0538415	0.00487677	0.0165791	0.000534996	0.00162623	0.019538	0.0306319	0.0175293	0.0418147	0.0109471	0.0290655	0.00782021	0.00572658	0.0199571	0.0408316	0.00749381	0.0328337	0.0157679	0.0213419	0.0240671	0.0655322	0.0413048	0.0245403	0.0149297	0.0488276	0.0361557	0.0483389	0.0936745	0.372237	0.0659841	0.0620769	0.00357887	0.00476088
7.66	0.00194386	0.0108844	0.0196457	0.0446788	0.0143559	0.0147383	0.00631355	0.021956	0.00230435	0.0109083	0.0381701	0.0182794	0.00895448	0.00661429	0.0123044	0.00981886	0.0191597	0.0098328	0.0192892	0.00814587	0.00742489	0.00338581	0.00315677	0.00883498	0.00373834	0.0207789	0.0211374	0.0163017	0.0261723	0.0245472	0.0231928	0.00199166	0.0166383	0.00559655	0.0170187	0.0306117	0.00941854	0.0606758	0.00231032	0.038184	0.0392774	0.0430397	0.0578636	0.147448	0.307291	0.216949	0.0146367	0.00422231	0.00865573
7.67	0.0339212	0.0587098	0.0202343	0.0123903	0.0080287	0.0313761	0.0135926	0.0228858	0.0138033	0.0260812	0.0199694	0.0191765	0.0197988	0.0265368	0.00445191	0.0347663	0.0144517	0.0129443	0.0282791	0.017061	0.0144918	0.0253486	0.0175026	0.0042793	0.00100359	0.0144075	0.0251017	0.027137	0.0121575	0.0178638	0.0220488	0.0512331	0.0218782	0.0366369	0.0443585	0.0130968	0.00672203	0.00293047	0.0247224	0.037223	0.0347903	0.0547437	0.0291923	0.151919	0.326184	0.219306	0.029947	9.03228e-05	0.00723386
7.68	0.00250123	0.00997393	0.0024909	0.00240821	0.0221762	0.0202786	0.0400404	0.00273896	0.0187386	0.043629	0.0302732	0.029188	0.00509549	0.0353997	0.0120927	0.00700552	0.0154002	0.0256532	0.0327786	0.00077931	0.0152162	0.0238961	0.0131015	0.0146457	0.0123201	0.0159418	0.0173391	0.027989	0.0124545	0.0262134	0.0133785	0.0105879	0.0175045	0.00269968	0.0247808	0.0208037	0.0637277	0.0513993	0.00478335	0.0624461	0.0415453	0.0684987	0.0291983	0.145586	0.204558	0.38764	0.0386244	0.0362824	0.0249586
7.69	0.00590442	0.0114916	0.0156387	0.0373921	0.0195343	0.00561905	0.00363652	0.0151544	0.0160142	0.00511591	0.00135173	0.0290246	0.00320847	0.0174974	0.0318144	0.0449017	0.00964983	0.0358358	0.00437434	0.0187815	0.0324734	0.0185712	0.0220876	0.0375123	0.0176213	0.0138965	0.00952217	0.010337	0.032203	0.0198723	0.0124378	0.000615787	0.0255814	0.0467491	0.00456959	0.0139021	0.011959	0.0068525	0.0166356	0.0255965	0.0148183	0.0417308	0.0184755	0.0425982	0.120238	0.578413	0.0614228	0.0224762	0.0166431
7.7	0.0539939	0.000995754	0.0394963	0.0314559	0.0207926	0.00807667	0.041938	0.0280204	0.0103257	0.00132958	0.0337736	0.0360036	0.0275377	0.00144403	0.0123935	0.0207868	0.0138299	0.00314559	0.0309199	0.00772377	0.0224178	0.0324288	0.00064476	0.0286975	0.0390767	0.00684628	0.00888548	0.0197796	0.0122256	0.0138299	0.0117983	0.0601363	0.0381667	0.0466707	0.0488434	0.0210787	0.021857	0.0305689	0.0400839	0.0595564	0.0248462	0.0241919	0.0622956	0.0498888	0.200366	0.486487	0.0440745	0.0041299	0.00477084
7.71	0.00916844	0.000829953	0.0283149	0.0108148	0.00284725	0.0484083	0.0246106	0.0122579	0.028066	0.0108978	0.011201	0.000143971	0.0451223	0.0157606	0.00743231	0.0122257	0.0101712	0.0332811	0.00256947	0.0143633	0.00901261	0.0307625	0.0710338	0.036628	0.00135503	0.00959696	0.0293126	0.0193379	0.0126085	0.049555	0.00433777	0.0194937	0.00321988	0.0060197	0.0295565	0.00839607	0.00672939	0.00402612	0.00187163	0.0267092	0.0510252	0.0181065	0.0617519	0.0258759	0.0413096	0.326088	0.153866	0.0104134	0.00220192
7.72	0.0199508	0.0115383	0.00669451	0.0231286	0.0232649	0.0241114	0.0198163	0.00970731	8.96666e-05	0.0144417	0.0134159	0.0210986	0.00563286	0.0198594	0.0428768	0.00170187	0.0242459	0.0352731	0.00142929	0.0233062	0.0036315	0.0288834	0.0109124	0.0407894	0.000633047	0.0195473	0.00542483	0.0130017	0.0234209	0.00470571	0.00245687	0.00958536	0.00615831	0.00799289	0.032289	0.0110487	0.00632867	0.0305602	0.0537874	0.0587801	0.0231914	0.0488378	0.0451203	0.0412413	0.192159	0.184945	0.127895	0.014205	0.00702449
7.73	0.042251	0.0122598	0.00983398	0.0244804	0.0200377	0.0189621	0.0246578	0.00213823	0.0014286	0.0248034	0.00177221	0.0446133	0.00983398	0.00957067	0.00553698	0.0189453	0.00739696	0.0283553	0.00717847	0.00243889	0.0230014	0.0105044	0.0173934	0.009397	0.00676016	0.00677137	0.0358419	0.0188313	0.0175335	0.0170386	0.00597583	0.0169732	0.027825	0.0224281	0.0255654	0.0181105	0.0443183	0.0299539	0.00309436	0.0108032	0.0622551	0.0441203	0.00478253	0.0374423	0.0653532	0.282153	0.21623	0.00660703	0.0138583
7.74	0.0172179	0.0138795	0.00103032	0.00342902	0.0173538	0.00517588	0.00657984	0.00192316	0.00865828	0.00618842	0.00673188	0.0315228	0.0233174	0.0282814	0.00265264	0.0079466	0.00520338	0.0370884	0.0155179	0.00222886	0.00770721	0.0108322	0.000789322	0.00222886	0.00998946	0.00528102	0.00378487	0.0384196	0.0077703	0.00787543	0.00739181	0.0166938	0.0143388	0.0199595	0.0419327	0.0181965	0.0202264	0.0138795	0.0210173	0.0156522	0.0162151	0.0171451	0.0819294	0.0731773	0.0617823	0.290602	0.189858	0.0377742	0.0104197
7.75	0.00428674	0.00428509	0.00226286	0.0267818	0.0201004	0.0215985	0.00446309	0.0308856	0.0377681	0.0427273	0.0222363	0.0202998	0.00178326	0.0108396	0.000421917	0.0262528	0.0284563	0.024842	0.0189401	0.00361596	0.0361612	0.0195136	0.0297484	0.0461224	0.0572175	0.0480013	0.0265939	0.0309351	0.00494598	0.00567774	0.0125322	0.00965299	0.0059744	0.0204185	0.0161812	0.0279602	0.0201729	0.00639467	0.0423252	0.0356997	0.0377121	0.0227324	0.0354492	0.0397656	0.107988	0.110819	0.39069	0.018449	0.00100864
7.76	0.0134867	0.00821814	0.0246884	0.0187586	0.00588394	0.023427	0.0102038	0.0100389	0.0184866	0.0256677	0.00512741	4.25018e-05	0.0172744	0.00746671	0.0157784	0.0104061	0.024107	0.0107733	0.0112919	0.00514951	0.0216317	0.00512741	0.0105336	0.00161337	0.00425018	0.00903927	0.00300572	0.00865336	0.0141871	0.00283062	0.0137791	0.04555	0.00446438	0.00612025	0.0321738	0.0202393	0.0185121	0.011229	0.0159569	0.0180513	0.0123935	0.0137791	0.0265007	0.0119974	0.0885414	0.148654	0.410193	0.0755409	0.0159127
7.77	0.000620175	0.0236285	0.00797122	0.00890749	0.00631685	0.0327129	0.00408525	0.0600659	0.0017815	0.013113	0.00901057	0.0324415	0.0130305	0.00828904	0.00428281	0.00739399	0.0291534	0.00401997	0.00727374	0.0164956	0.00116132	0.00419176	0.00550426	0.000223332	0.00725828	0.00423986	0.0210292	0.00645428	0.0314193	0.00383787	0.00210275	0.0104536	0.00227626	0.00154271	0.00644913	0.0107646	0.00494765	0.00717753	0.0296928	0.00174886	0.00621892	0.00677897	0.0168512	0.0292204	0.0456593	0.0709301	0.374168	0.0538813	0.00705384
7.78	0.00325032	0.00527572	0.000484011	0.0225922	0.0256917	0.00744819	0.0302917	0.0020738	0.0108139	0.018694	0.0613019	0.0034644	0.00765483	0.017538	0.00557172	0.0210899	0.00648761	0.00867125	0.00850743	0.0136752	0.0253659	0.0384305	0.00433749	0.0118694	0.0142095	0.025379	0.0152277	0.0149541	0.012467	0.0157639	0.0208386	0.0172159	0.0159203	0.0125191	0.0193549	0.0177409	0.0254702	0.0385441	0.0245971	0.0350071	0.040778	0.0107227	0.0250662	0.0492202	0.0225196	0.0858357	0.343091	0.125971	0.0109498
7.79	0.0104206	0.0138645	0.00590473	0.00305633	0.01251	0.00129198	0.00860779	0.0099583	0.000880158	0.00284436	0.00497814	0.0465313	0.0352467	0.0224743	0.0407013	0.0109535	0.0496623	0.0478455	0.0118377	0.0163617	0.00505485	0.0081556	0.0017159	0.0190264	0.0129702	0.0499429	0.0166382	0.0149809	0.00746318	0.0190506	0.00387795	0.0382849	0.0342071	0.00344998	0.0284416	0.00199045	0.0102571	0.00244264	0.00323398	0.0206474	0.0489013	0.02891	0.0245899	0.0236189	0.0674573	0.0866774	0.178303	0.167569	0.0051134
7.8	0.00200787	0.0176926	0.057675	0.0180039	0.0393534	0.0137028	0.0331504	0.023593	0.0368658	0.00909919	0.0437561	0.0180536	0.0541737	0.056724	0.0261629	0.0157734	0.0602621	0.00939313	0.0352901	0.00913161	0.00871663	0.0190737	0.032368	0.0410674	0.0222033	0.0713605	0.0446141	0.0014697	0.0387331	0.0159852	0.0636165	0.0303558	0.00812011	0.0313846	0.00856966	0.0322232	0.00658989	0.0404817	0.061868	0.0180168	0.0417785	0.031912	0.0373521	0.086291	0.081508	0.103247	0.287969	0.372546	0.0325085
7.81	0.00579686	0.00659912	0.027279	0.0662257	0.00889688	0.0204577	0.0119311	0.0267421	0.0019172	0.013297	0.0148706	0.00833118	0.0262175	0.0131838	0.0161358	0.0406335	0.0150784	0.0321563	0.0116225	0.00240267	0.0157367	0.0023245	0.0179727	0.0293361	0.00174852	0.00224839	0.0200463	0.0350362	0.0213649	0.000534841	0.0558086	0.0359681	0.00653535	0.0148809	0.0141733	0.0311298	0.00205091	0.0220293	0.0190177	0.0038344	0.017948	0.0240123	0.076038	0.0380807	0.0826495	0.107956	0.149632	0.548521	0.0331807
7.82	0.00117286	0.0541749	0.0136609	0.0087123	0.0152471	0.00520094	0.00350895	0.0421387	0.00473949	0.0221713	0.0377333	0.00355942	0.00278073	0.0147328	0.0248919	0.0512403	0.021246	0.031845	0.060366	0.0117021	0.0169319	0.0325419	0.000384543	0.0191911	0.044208	0.00065853	0.0168165	0.0484548	0.0213541	0.0254399	0.00786871	0.0464576	0.0152399	0.00755867	0.021931	0.0329962	0.0279995	0.0166363	0.00355702	0.0456284	0.0312369	0.066473	0.0204961	0.002973	0.059818	0.0409202	0.121866	0.525021	0.132968
7.83	0.027279	0.0401225	0.0108632	0.0219587	0.0141735	0.0190266	0.0242727	0.0665337	0.0226682	0.0253408	0.0253259	0.0381026	0.0263544	0.00962455	0.00856889	0.0218845	0.0226386	0.0103959	0.038785	0.00846752	0.0304707	0.0374425	0.0333707	0.00500882	0.0101363	0.0370445	0.0119287	0.028483	0.039408	0.0266659	0.0753795	0.0266659	0.0768802	0.0114639	0.0874689	0.0107049	0.0572405	0.0229872	0.0733868	0.0548473	0.0203938	0.060531	0.074885	0.0260726	0.0672457	0.0868385	0.248268	0.766255	0.117284
7.84	0.0111676	0.0163456	0.0175718	0.0269159	0.0189808	0.00862012	0.00195025	0.0799019	0.000275473	0.0421377	0.000901993	0.0192905	0.0209579	0.038949	0.0285615	0.0316941	0.015368	0.0232958	0.0166186	0.00205264	0.0229399	0.0151267	0.0160043	0.0207897	0.00450996	0.0148707	0.000967814	0.0110799	0.0156922	0.00989023	0.0165308	0.00124816	0.0215332	0.00480981	0.00126767	0.0212821	0.00891266	0.050241	0.0263772	0.0128132	0.0282787	0.0181691	0.060314	0.0196903	0.0370792	0.0918107	0.0891486	0.715441	0.190942
7.85	0.0158657	0.00166658	0.0215695	0.00138348	0.039636	0.0443601	0.0231327	0.0035941	0.00544039	0.0359041	0.0124489	0.000160011	0.0114051	0.0160011	0.015659	0.0363004	0.0149081	0.0137265	0.013601	0.0691372	0.0135025	0.00775932	0.000199399	0.0639676	0.0343163	0.00530007	0.0342794	0.0312958	0.0222243	0.0457608	0.0232016	0.0118408	0.014465	0.0325783	0.047484	0.00886217	0.00836982	0.0317684	0.0807171	0.0126557	0.0836638	0.04276	0.0366623	0.0340627	0.158756	0.158377	0.118955	0.518794	0.249283
7.86	0.0283925	0.00142347	0.0119943	0.0581202	0.027451	0.0231965	0.00783022	0.0297865	0.00313435	0.00962484	0.00623702	0.0158279	0.0181249	0.00503533	0.0101612	0.0331608	0.0258827	0.0136011	0.033025	0.0182856	0.00762655	0.0373769	0.0282001	0.0132571	0.0130919	0.0187065	6.5629e-05	0.0836997	0.00745229	0.0104667	0.00165883	0.0207569	0.00413689	0.0256813	0.0145018	0.0149928	0.00328145	0.0138251	0.0227325	0.0504257	0.0261611	0.0479771	0.0365079	0.0461508	0.0167942	0.0468229	0.143696	0.341615	0.18896
7.87	0.0125303	0.0153591	0.00852058	0.0455001	0.00487275	0.0110022	0.00397301	0.00471872	0.0304198	0.015892	0.00408059	0.0500184	0.00125669	0.0104936	0.00767708	0.0139679	0.0160094	0.00839589	0.0300751	0.0141317	0.0243637	0.007259	0.00205619	0.0070903	0.0503778	0.0641183	0.00959635	0.0212342	0.0346813	0.0315225	0.00184348	0.00845212	0.0378377	0.0261363	0.0131171	0.00397301	0.0220728	0.00254273	0.022799	0.0642039	0.049857	0.0173223	0.031476	0.0482336	0.0265935	0.020733	0.0671598	0.260439	0.369018
7.88	0.0149179	0.0121182	0.011229	0.0376932	0.0074775	0.0248478	0.00917261	0.0121946	0.00711856	0.0282936	0.0497257	0.0271334	0.035741	0.00604174	0.0101452	0.0655908	0.00889704	0.0109326	0.0202163	0.00198458	0.0190446	0.0113216	0.0373875	0.0285414	0.0189751	0.00952461	0.00980481	0.0146401	0.00831811	0.0291805	0.0577845	0.000342728	0.0086261	0.034648	0.0116759	0.0110646	0.0185467	0.0465786	0.0295719	0.0157586	0.0125351	0.023903	0.0135702	0.0328463	0.0145104	0.0172105	0.0500314	0.221979	0.390852
7.89	0.0136782	0.0190177	0.00652183	0.0205282	0.00148605	0.0107522	0.0405519	0.011403	0.00878616	0.042838	0.00136945	0.00562423	0.0285062	0.0137379	0.0331081	0.022844	0.0331732	0.00638081	0.0246257	0.00341142	0.0491428	0.0405818	0.00965393	0.0177947	0.00479713	0.0101014	0.0187655	0.00192265	0.00505475	0.021263	0.0305265	0.00358497	0.0229633	0.0100498	0.0160808	0.0355134	0.00230501	0.00625065	0.00945055	0.0160537	0.00576253	0.00364734	0.114266	0.0334877	0.0520336	0.0714011	0.0922059	0.174663	0.507645
7.9	0.00115376	0.0398728	0.016071	0.0237555	0.00317829	0.0252793	0.0300005	0.0174153	0.0256113	0.0062695	0.0267379	0.0256113	0.0312005	0.0188357	0.0168846	0.0883961	0.0050341	0.00675386	0.0206072	0.0305447	0.000949676	0.0113118	0.0497668	0.00771714	0.0117798	0.0207487	0.00951581	0.0141608	0.0121281	0.00962193	0.0158914	0.0110424	0.00641372	0.0275869	0.00291978	0.000340142	0.00899335	0.0451164	0.00281093	0.013671	0.00734979	0.00501777	0.00892532	0.036836	0.0341366	0.0637426	0.0403408	0.0857838	0.491138
7.91	0.0685399	0.0239592	0.0379585	0.0129265	0.0238397	0.0282299	0.00297425	0.0178404	0.0280672	0.00672383	0.0338251	0.00141594	0.0120597	0.000775338	0.00135493	0.0218061	0.0285121	0.0170676	0.0172506	0.0203367	0.00677467	0.0399947	0.00878801	0.0282198	0.0109132	0.0264708	0.0108242	0.0313109	0.00441561	0.00169303	0.0127537	0.0345369	0.0382432	0.00297425	0.000673654	0.0461364	0.00927863	0.000561802	0.0225865	0.00738732	0.0221925	0.0235143	0.0373484	0.0343513	0.0319287	0.0156288	0.0843186	0.0802589	0.203027
7.92	0.00523327	0.00206359	0.0117047	0.010001	0.0214613	0.0177931	0.00988212	0.0154687	0.0184105	0.0174596	0.00375739	0.00746194	0.00103675	0.0146664	0.0168554	0.0266418	0.0109123	0.00647472	0.0148744	0.00703932	0.000429227	0.0128438	0.00381021	0.031393	0.0319609	0.00742893	0.00401822	0.0118896	0.00103345	0.0117047	0.0013339	0.00666292	0.0113745	0.00305411	0.000676858	0.0594479	0.00848548	0.00595965	0.0145013	0.0319774	0.0186384	0.00732327	0.046439	0.00169049	0.0625284	0.0106217	0.0587612	0.121564	0.354277
7.93	0.00595637	0.0184468	0.0299281	0.00668401	0.0120115	0.0390985	0.0175547	0.0024608	0.00703503	0.0226993	0.0361733	0.0349338	0.0396835	0.01852	0.0206261	0.00446088	0.0110754	0.0278549	0.0473365	0.0179349	0.0263338	0.0300707	0.037007	0.107123	0.0187393	0.0149915	0.00295807	0.0166479	0.0111229	0.00374787	0.0527846	0.0162822	0.00272406	0.0147465	0.0741895	0.0197047	0.00572236	0.0494536	0.0237121	0.0698603	0.00702771	0.0101284	0.0100406	0.0364659	0.0120407	0.0364951	0.0670192	0.0651288	0.119848
7.94	0.00142208	0.00369742	0.00735977	0.0249352	0.0184832	0.0143416	0.000876627	0.0150936	0.00424677	0.0126234	0.0154481	0.0175988	0.0112403	0.00998965	0.00375975	0.0321391	0.0122533	0.0386027	0.0145014	0.00324157	0.0171195	0.0200261	0.0618898	0.0272105	0.00908965	0.0101026	0.0152728	0.0078273	0.037317	0.00393508	0.00871562	0.00547405	0.00101299	0.0229754	0.00861042	0.0284884	0.00438313	0.0207663	0.00638964	0.000798704	0.0353612	0.0333897	0.033943	0.00308962	0.0303936	0.040956	0.0495781	0.0640834	0.192499
7.95	0.015893	0.0200486	0.0363242	0.0292512	0.0321506	0.0127729	0.0190401	0.0603033	0.014988	0.00562332	0.0147899	0.00306154	0.0556299	0.0202827	0.00394848	0.00733418	0.055873	0.0122551	0.00461482	0.0523568	0.0147719	0.0293367	0.00684794	0.0125568	0.0199	0.0410291	0.0400026	0.0172211	0.0117149	0.0268064	0.124271	0.0200486	0.0500876	0.00175138	0.0364683	0.0095673	0.0350681	0.0204267	0.0631757	0.0529556	0.00895499	0.0157444	0.00549276	0.0444868	0.0536534	0.030818	0.0974019	0.0470036	0.202444
7.96	0.0664067	0.0153818	0.0344288	0.0243967	0.00982143	0.0145619	0.0127831	0.0326993	0.030692	0.026525	0.0102605	0.0259201	0.0611016	0.0180702	0.015234	0.0107982	0.0607074	0.0534533	0.0224835	0.000179223	0.0107758	0.0514594	0.0108475	0.0471581	0.00907765	0.0352084	0.0132849	0.0130206	0.0102381	0.00656405	0.0630193	0.0603489	0.013034	0.0593766	0.0189977	0.00912246	0.028501	0.0212559	0.0179447	0.0175728	0.0433944	0.0305441	0.0194995	0.0877925	0.034133	0.0901851	0.0795616	0.0207585	0.13293
7.97	0.00171315	0.0102983	0.0351852	0.00227126	0.0113563	0.00165006	0.0323218	0.00871622	0.0188932	0.00296041	0.0487351	0.00804163	0.00602273	0.040014	0.0181798	0.0409313	0.0646679	0.00396986	0.0155009	0.00520741	0.0156562	0.0162531	0.00609553	0.0123949	0.00643039	0.00374661	0.00936653	0.0622074	0.0182332	0.00371264	0.0140595	0.0167918	0.0346368	0.0470656	0.00969169	0.00565389	0.0248577	0.00354278	0.0240909	0.02214	0.0242753	0.00761941	0.00786207	0.0232804	0.0609747	0.0579706	0.0456631	0.0785236	0.110947
7.98	0.0174763	0.0272971	0.0116914	0.0040499	0.0220219	0.0624133	0.0028527	0.00872177	0.00912863	0.00752458	0.0099143	0.0117475	0.0224662	0.0168356	0.0024926	0.0212736	0.0507172	0.00348403	0.0234623	0.0346065	0.0157366	0.0229899	0.0205207	0.0445629	0.0935685	0.0676277	0.00562122	0.0478178	0.0103352	0.0295652	0.0417757	0.0376229	0.00472332	0.0557913	0.0172892	0.0186548	0.0279564	0.0830603	0.0656214	0.0747173	0.0172565	0.0170647	0.0248091	0.00827283	0.0313984	0.0984789	0.0226813	0.0446751	0.105597
7.99	0.0131027	0.0634805	0.0134429	0.020593	0.00426444	0.0102523	0.0681073	0.0254762	0.00215652	0.012948	0.00471077	0.00064519	0.00936851	0.0457864	0.000817535	0.00449423	0.000234213	0.00666402	0.0364356	0.0112069	0.0223165	0.00114897	0.0107208	0.010217	0.0031906	0.0131689	0.0149631	0.0185824	0.00435724	0.00574484	0.0178753	0.0229661	0.010323	0.00815326	0.0168633	0.00375624	0.0996465	0.0241195	0.0154315	0.000574484	0.00176764	0.0316497	0.0179814	0.00807813	0.0287242	0.0315745	0.0253303	0.0343718	0.0683901
8	0.0342581	0.0400269	0.00398712	0.016822	0.0229194	0.00425956	0.000847587	0.0180674	0.00540553	0.000281088	0.00735152	0.0312137	0.00896886	0.0029925	0.0107808	0.0385133	0.00202383	0.0171809	0.0707995	0.008411	0.00326062	0.0553915	0.0206578	0.036243	0.018275	0.00161301	0.0102835	0.000592446	0.0116327	0.035603	0.000458389	0.00568229	0.00815154	0.00851912	0.0135614	0.00270709	0.0138468	0.0217994	0.00275466	0.0401739	0.00588122	0.0108154	0.0434388	0.0228373	0.0338905	0.0189453	0.0355727	0.0774288	0.0510671
[truncated: 690 more columns]

## Sheet: Figure 1e
Frequency (GHz)				R			R Fit			T			T Fit
4.75				1.18266			0.986369			0.0179012			0.0105579
4.753				1.11707			0.985629			0.0109857			0.0111309
4.756				1.04733			0.984828			0.0111771			0.0117516
4.759				1.08445			0.983958			0.0161615			0.0124254
4.762				1.10985			0.983011			0.00734559			0.0131586
4.765				1.04667			0.981979			0.0124486			0.0139581
4.768				1.09233			0.98085			0.0298725			0.0148323
4.771				1.10023			0.979613			0.0271124			0.0157906
4.774				1.04989			0.978253			0.0242582			0.0168442
4.777				0.992282			0.976753			0.0348989			0.0180059
4.78				0.958077			0.975093			0.0232861			0.019291
4.783				0.899552			0.973252			0.0216796			0.0207174
4.786				0.898982			0.9712			0.0348181			0.0223063
4.789				0.931867			0.968906			0.035602			0.0240832
4.792				0.955536			0.96633			0.04198			0.0260784
4.795				0.990976			0.963425			0.0438625			0.0283288
4.798				0.975427			0.960132			0.0535204			0.0308791
4.801				1.02662			0.956382			0.0619332			0.0337841
4.804				0.99306			0.952085			0.0620182			0.0371117
4.807				0.986499			0.947135			0.0790113			0.040946
4.81				0.950653			0.941393			0.0602338			0.045393
4.813				0.960451			0.934688			0.0832137			0.0505869
4.816				0.924973			0.926796			0.0886424			0.0566996
4.819				1.01923			0.91743			0.0973059			0.0639535
4.822				1.00328			0.906216			0.10337			0.0726395
4.825				0.890611			0.892656			0.128267			0.0831422
4.828				0.975045			0.876086			0.123248			0.095976
4.831				0.94135			0.855609			0.143348			0.111836
4.834				0.832762			0.830002			0.168224			0.13167
4.837				0.881658			0.797589			0.168372			0.156775
4.84				0.760436			0.756079			0.201711			0.188926
4.843				0.789957			0.702397			0.234265			0.230504
4.846				0.738395			0.632612			0.267517			0.284556
4.849				0.653995			0.542311			0.322409			0.354497
4.852				0.518754			0.428278			0.441947			0.44282
4.855				0.389533			0.293063			0.510702			0.547549
4.858				0.223203			0.153434			0.64657			0.655697
4.861				0.0942749			0.0468679			0.762008			0.738236
4.864				0.0387627			0.0180114			0.758605			0.760587
4.867				0.101664			0.0815158			0.735661			0.7114
4.87				0.26525			0.2066			0.612301			0.614518
4.873				0.461663			0.347806			0.506925			0.505149
4.876				0.607073			0.47573			0.390793			0.406067
4.879				0.73564			0.580322			0.296115			0.325056
4.882				0.70431			0.662092			0.268622			0.261722
4.885				0.768487			0.725066			0.203048			0.212947
4.888				0.828603			0.773567			0.181978			0.175381
4.891				0.830295			0.811201			0.122749			0.146232
4.894				0.846426			0.840719			0.105211			0.123369
4.897				0.938616			0.864149			0.0863884			0.105222
4.9				0.987113			0.882973			0.0867933			0.0906417
4.903				0.898439			0.898274			0.0839733			0.0787906
4.906				0.936842			0.910848			0.0686621			0.0690512
4.909				1.03454			0.921288			0.0462955			0.0609651
4.912				0.971881			0.930039			0.072105			0.0541877
4.915				0.955128			0.937437			0.0420012			0.0484575
4.918				0.963179			0.943742			0.044962			0.0435737
4.921				0.930872			0.949156			0.0495391			0.0393805
4.924				0.937006			0.953836			0.0368029			0.0357556
4.927				0.920253			0.957908			0.0357881			0.0326022
4.93				0.931367			0.96147			0.0367544			0.0298431
4.933				0.899552			0.964603			0.0281713			0.027416
4.936				0.956816			0.967374			0.0187319			0.0252702
4.939				0.790402			0.969834			0.0136563			0.0233644
4.942				0.72704			0.972029			0.0145671			0.0216643
4.945				0.769611			0.973995			0.0346518			0.0201417
4.948				0.827564			0.975762			0.0103789			0.0187729
4.951				0.832701			0.977357			0.0419247			0.017538
4.954				0.882182			0.9788			0.0299443			0.0164202
4.957				0.885338			0.98011			0.0277056			0.0154053
4.96				0.891448			0.981304			0.0267813			0.0144811
4.963				0.91391			0.982393			0.0239042			0.0136371
4.966				0.897023			0.983391			0.0153849			0.0128645
4.969				0.835874			0.984306			0.0134364			0.0121553
4.972				0.859018			0.985149			0.0181973			0.0115029
4.975				0.900211			0.985925			0.0100463			0.0109015
4.978				0.89658			0.986643			0.00775303			0.0103458
4.981				0.860943			0.987307			0.0116976			0.00983131

## Sheet: Figure 2a
nlin	0.022702	0.025472	0.0285801	0.0320674	0.0359802	0.0403704	0.0452964	0.0508233	0.0570247	0.0639828	0.0717899	0.0805496	0.0903781	0.101406	0.113779	0.127662	0.14324	0.160718	0.180328	0.202331	0.22702	0.25472	0.285801	0.320674	0.359802	0.403704	0.452964	0.508233	0.570247	0.639828	0.717899	0.805496	0.903781	1.01406	1.13779	1.27662	1.4324	1.60718	1.80328	2.02331	2.2702	2.5472	2.85801	3.20674	3.59802	4.03704	4.52964	5.08233	5.70247
Frequency f1 \ P1 (aW)	6.83912	7.67361	8.60994	9.66051	10.8393	12.1619	13.6458	15.3109	17.1791	19.2752	21.6272	24.2661	27.227	30.5492	34.2768	38.4592	43.1519	48.4172	54.325	60.9537	68.3912	76.7361	86.0994	96.6051	108.393	121.619	136.458	153.109	171.791	192.752	216.272	242.661	272.27	305.492	342.768	384.592	431.519	484.172	543.25	609.537	683.912	767.361	860.994	966.051	1083.93	1216.19	1364.58	1531.09	1717.91
4.2	0.00197615	0.00166904	0.00308698	0.000365691	0.00261272	0.00417043	0.00171537	0.000424684	0.00220974	0.000463005	0.000433387	0.00117541	0.00201952	0.000476974	0.000293736	0.00115193	0.000497926	0.000928684	0.00173055	0.000817193	0.00114638	0.000544687	0.000779035	0.00118369	0.00127657	0.00107086	0.000699072	0.000809864	0.00078	0.000455908	0.000522363	0.00145306	0.000662411	0.00101635	0.000960386	0.000511422	0.000764316	0.00011229	0.000827511	0.000721253	0.000613006	0.000986073	0.000841289	0.000676078	0.000800034	0.000844111	0.000832111	0.000851245	0.000734693
4.202	0.000558152	0.000370132	0.0026575	0.00605277	0.00195827	0.00740021	0.000837074	0.00328285	0.000387492	0.00104123	0.00114449	0.000873181	0.00181053	0.000195114	0.000904083	0.0010617	0.000735159	0.00024551	0.00219166	0.00109816	0.00100521	0.000761746	0.00122369	0.00111173	0.000488013	0.000813657	0.000625296	0.000514185	0.000324275	0.000504184	0.00140101	0.000423555	0.000652112	0.00042841	0.00113839	0.000507601	0.001056	0.000461856	0.00114771	0.000504604	0.000713892	0.000911971	0.000885183	0.000558725	0.000712821	0.000599733	0.000612451	0.000757842	0.000597918
4.204	0.00188097	0.000172093	0.0062674	0.000994824	0.00203043	0.00127732	0.00317605	0.000296834	0.0027179	0.000656773	0.000272262	0.00139727	0.00261788	0.00172555	0.00133694	0.00115537	0.000168261	0.00101839	0.00148782	0.000464729	0.000959258	0.000993674	0.000598877	0.000641372	0.00112727	0.000615192	0.00112878	0.00105555	0.00160278	0.000359231	0.000935924	0.000756636	0.000472749	0.00100389	0.000882399	0.000567893	0.000810875	0.000477759	0.000548408	0.000501673	0.000867615	0.00107126	0.000610501	0.000692739	0.000548664	0.000909092	0.000805817	0.000585506	0.000667269
4.206	4.40188e-05	0.00115758	0.00290469	0.00144901	0.000192466	0.00122667	0.000159084	0.00102025	0.000836649	0.00141861	0.00372256	0.000318335	0.00137383	0.00175502	0.000762822	0.000511646	0.000458381	0.000563159	0.00152542	0.000788941	0.000512373	0.000324095	0.00128222	0.00165525	0.000833329	0.000442282	0.000769581	0.000742055	0.000975332	0.000502318	0.000919505	0.000761789	0.000926016	0.000490019	0.000665923	0.000908677	0.000412389	0.000657889	0.000708602	0.00055415	0.00100533	0.000690097	0.000725115	0.000611263	0.000655556	0.000951005	0.000548006	0.000607697	0.00064229
4.208	0.00311878	0.00288966	0.0022093	0.00250833	0.000405145	0.000245622	0.000446604	0.0010703	0.000289446	0.00103571	0.000629778	0.000504594	0.00146903	0.00174338	0.000946252	0.000810512	0.000436234	0.00067744	0.000832003	0.000907212	0.000943417	0.00130204	0.000659976	0.000724652	0.000278096	0.00115278	0.000278782	0.000577754	0.000386515	0.000743603	0.000527937	0.00163899	0.000555868	0.000555446	0.00112228	0.000854085	0.000762434	0.00065592	0.000732433	0.000570191	0.0010199	0.000702023	0.00107924	0.000605972	0.000889332	0.000747331	0.00072088	0.000801314	0.000697
4.21	0.00142041	0.00408191	0.00261675	0.000759539	0.00152358	0.000784048	0.00155248	0.000547684	0.00164135	0.00113891	0.000419271	0.0022108	0.0019868	0.0013916	0.00155958	0.000878136	0.00123693	0.00104583	0.000677333	0.00113002	0.000850381	0.000419735	0.00070183	0.000969176	0.000212289	0.000893826	0.000966536	0.00077168	0.000595962	0.000677833	0.000849771	0.00115204	0.000726859	0.000699164	0.000845737	0.000752154	0.00069042	0.000933541	0.000541504	0.000548332	0.000774655	0.00055795	0.000758042	0.000753737	0.000686458	0.000626489	0.000666544	0.000620151	0.00084436
4.212	0.00115234	0.00167017	0.00219775	0.000519515	0.00013154	0.00148378	3.87524e-05	0.000563628	0.000813671	0.00157292	0.00140891	0.00065591	0.000776111	0.000594549	0.000821299	0.00174998	0.000633984	0.000460691	0.000136629	8.07185e-05	0.000690656	0.000930633	0.000289241	0.000542742	0.000724823	0.000938014	0.000524767	0.000580985	0.000523627	0.000643151	0.000786051	0.000742008	0.000468731	0.000496197	0.000726915	0.000646587	0.000769454	0.000431939	0.000431106	0.000605257	0.000524203	0.000586934	0.000595129	0.000473891	0.00061716	0.000544991	0.000673602	0.000531324	0.0005424
4.214	0.00197525	0.00102123	0.00026815	0.00464047	0.000245085	0.00100672	0.000315686	0.000416932	0.00153524	0.00257377	0.000733355	0.000752655	0.000862984	0.00106934	0.00143627	7.75074e-05	0.000968687	0.000194147	0.00138354	0.000375805	0.000281298	0.00176161	0.000738819	0.000992896	0.000258561	0.000779311	0.000364247	0.000796079	0.000258329	0.000588579	0.000335845	0.00072518	0.000696606	0.00101861	0.00056577	0.000614426	0.00040615	0.000249982	0.000446379	0.000334544	0.000340974	0.000549997	0.000583682	0.000469162	0.000459797	0.000505915	0.00061039	0.000286916	0.00055148
4.216	0.0047106	0.00162407	0.000932514	0.00019311	0.000842785	0.000315153	0.000846166	0.000187164	0.00154165	0.00141684	0.00058157	0.000106606	0.000992581	0.000125289	0.000640877	0.000399041	0.00177208	0.00071493	0.000151023	0.00030712	0.000101901	6.69948e-05	0.000488067	0.000350898	0.000363147	0.000213457	0.000357072	0.000406326	0.000409421	0.000468367	0.00059887	0.000287595	0.000458011	0.000395959	0.000216834	0.000285329	0.000393745	0.00026923	0.000318468	0.000378154	0.000329309	0.000336332	0.000276637	0.000214545	0.000353205	0.000398874	0.000356122	0.000377858	0.000393798
4.218	0.000846539	0.000424179	0.00150125	0.000972621	0.00350914	0.00267196	0.000711189	0.00223332	0.000608453	0.00350231	0.000253646	5.61647e-05	0.00109924	2.52693e-05	0.000229433	0.000327481	0.000745207	0.000318213	1.92523e-05	4.1437e-06	0.00062413	0.000300581	0.000358655	5.79252e-05	0.000339126	0.000554689	0.000415704	0.000382049	0.000497366	0.000259127	0.000180863	0.000246609	0.0003382	0.000359362	0.000254398	0.000344371	0.000404312	5.18379e-05	0.000349975	0.000409143	0.000167838	0.000166101	0.000321562	8.93434e-05	0.000323623	0.000299575	0.000222076	0.00027478	0.00028416
4.22	0.000831575	0.000443833	0.00304089	0.00108325	0.00201903	0.00099212	0.00169722	0.00315235	0.000722523	0.000180635	0.000131328	0.000210073	0.00239231	0.00121544	0.000791668	0.000129011	0.00159525	0.000174643	0.000232642	0.000604545	0.000789989	0.00104527	0.000381871	0.000433903	0.000222845	0.000129739	0.00017404	0.000283231	0.000431479	0.000294389	0.00033578	0.000281745	0.000280392	0.00016232	0.000190614	0.000428722	0.00031547	0.00023779	0.000204846	0.000170217	0.000221704	0.000219562	0.0002007	0.000190385	0.000186988	0.000412114	0.000259549	0.000233573	0.000239589
4.222	0.000737856	0.00297219	0.000872436	0.00117567	0.000265281	0.00140154	0.000650149	0.00022037	0.000609696	0.000439612	0.000657743	9.16789e-05	7.6622e-05	0.00106499	0.000161768	6.54632e-05	0.000502888	0.000101853	9.487e-05	0.000108721	0.000909481	0.000250412	0.000169702	0.000488389	0.000235126	0.000326285	0.000290488	0.000562063	0.00029301	0.000288155	0.000299907	0.00028583	0.000348176	0.000860179	0.000118846	0.00021467	0.000226025	9.91216e-05	0.00016456	0.000410432	0.000181471	0.000335239	0.000300213	0.000228643	0.000313104	0.000332266	0.000269352	0.000252493	0.000313075
4.224	0.00404559	0.000900451	0.000729469	0.00317637	0.000125293	0.000842555	0.000735858	0.000353912	0.000142489	0.00389818	0.000278381	0.000600713	0.000836751	0.00224885	0.000456352	0.000445478	0.000641616	0.000405886	0.000189956	0.000499472	0.000336	0.000503169	0.000314034	0.000199962	0.000306341	0.000718605	0.000356843	0.000378878	0.000486998	0.000322367	0.000258441	0.000147071	0.000379702	0.000298532	0.000312971	0.000521793	0.000122363	0.000238365	0.000279826	0.000251046	0.000395316	0.000476614	0.000425645	0.00030283	0.000205448	0.00026586	0.000416868	0.000377921	0.000312732
4.226	0.000530194	0.0039325	0.000991921	0.0028767	0.000117432	0.00044422	0.000371834	0.000327578	0.00074232	0.000199677	0.00080863	0.000223208	0.000586071	0.0016266	0.000249923	0.00124149	0.000853282	0.000809747	0.00100652	0.000556108	0.00044412	2.57325e-05	0.000381156	0.00109798	0.000603822	0.000521138	0.00063183	0.000433891	0.000642194	0.00019727	0.000327392	0.000206846	0.000529755	0.000484396	0.000342651	0.000341905	0.000183592	0.00027275	0.000564207	0.000335657	0.000382651	0.000253927	0.000193628	0.000304405	0.000465074	0.000347129	0.000386821	0.00019829	0.000244082
4.228	0.00473583	0.00349193	0.00263395	0.00078873	0.000364327	0.00181271	0.00179448	0.000846303	0.00269052	0.000163719	0.00182932	0.000229907	7.75051e-05	0.000617123	0.000134561	0.000327526	0.00035228	0.000273874	0.000331046	0.000715876	8.99896e-05	0.000633627	0.000443055	0.000320136	0.000224316	0.000581042	0.000149976	0.000207105	0.000335186	0.00035154	0.000644806	9.28204e-05	0.000589449	0.000380283	0.000566453	0.000258444	0.000469061	0.00034901	0.00033969	0.000296612	0.000343631	0.000397809	0.000461248	0.000289764	0.000224219	0.000303514	0.000423185	0.000282435	0.000339525
4.23	0.00404424	0.00113923	0.000286694	0.000279252	0.00228882	0.00101899	0.000518371	0.000495519	0.000622159	0.000719517	0.000906141	0.000862487	0.00167672	0.000658865	0.000157868	0.000635275	0.000408556	0.000448275	0.00116921	0.000339515	0.000644277	0.000800589	0.00067325	0.000483682	0.000282143	0.000262975	0.000345573	0.000412623	0.000175283	0.000337443	0.000270491	0.000367383	0.000487025	0.000244213	0.0001394	0.000156634	0.000217865	0.000196482	0.000405262	0.000313432	0.000390503	0.000276948	0.000279462	0.000249584	0.00032691	0.000195093	0.000290294	0.000247217	0.000272621
4.232	7.40584e-05	0.00152239	0.0021597	0.000755735	0.000291139	0.00250952	0.000389314	0.000465982	0.000106444	0.00183184	0.000162325	0.000614918	0.000649573	3.70066e-05	2.74992e-05	0.00112266	0.000590257	0.000131639	0.00104709	0.000486192	1.58214e-05	0.000125564	0.000210518	0.00030734	0.000303959	0.00019707	0.000174109	0.000183518	0.000243127	0.000378102	0.000286991	0.00025044	0.000161952	0.000168588	0.000576158	0.000274986	0.000179756	0.000107209	0.00014893	0.000190153	0.0002885	0.000341987	0.00021629	0.000212668	0.000278257	0.000137099	0.000164652	0.000146777	0.000202106
4.234	0.000378505	0.00314015	0.000631477	0.00178037	0.000131203	0.000733718	0.00114382	0.000238274	0.000688807	0.000146205	0.000150505	0.000156167	0.0003444	0.000416128	1.07808e-05	0.000467856	5.29412e-05	0.000333184	1.63239e-05	0.000415071	0.000390369	0.000155837	3.99767e-05	0.00038409	0.000563403	3.74878e-05	0.00020639	2.07618e-05	0.000283125	0.000355668	0.000105512	0.000319681	0.000166685	0.00027007	0.000215116	4.38885e-05	0.000334669	0.000185292	0.000182245	0.000195254	7.43917e-05	0.000159263	0.000133807	0.00010653	0.000199037	0.000106759	0.000208502	8.7481e-05	0.000159304
4.236	0.00184932	0.000563158	0.000260821	0.000763242	0.00361408	0.0004632	0.00062985	0.000289585	0.000920194	0.000538153	0.000649488	0.00115695	0.000187545	8.87164e-05	2.30095e-06	0.000231762	5.49963e-05	3.98298e-05	0.00034031	6.30581e-05	1.91939e-05	0.000189669	0.000175493	4.28535e-05	0.000128419	0.000136553	0.00012884	3.01445e-05	3.41526e-06	4.27636e-05	0.00014057	5.53086e-05	0.000167392	0.000402284	9.66759e-05	0.000228915	0.000329054	3.56482e-05	0.000126345	2.51617e-05	0.000202549	4.89946e-05	9.57727e-05	0.000120441	5.92842e-05	0.000154808	0.000174342	0.000144934	5.46559e-05
4.238	0.000655078	0.00674137	0.00624224	0.00102153	0.000732967	0.000288059	0.00119412	0.0028206	0.000192867	0.000640486	0.000354875	9.60468e-05	0.000595631	3.32096e-05	0.00085046	2.10324e-05	7.92157e-05	0.000433575	0.0002351	0.000382284	0.000300537	0.000396609	8.43324e-05	3.76842e-05	2.00842e-05	0.000233878	0.000193761	1.96625e-06	0.00015656	0.000319822	8.14829e-06	0.000324045	0.000141836	6.84449e-05	0.000215021	0.000136777	0.000129499	5.12718e-05	0.000139507	0.000175247	0.000113964	0.0001894	0.000106799	0.000126388	0.000104538	8.6712e-05	9.43969e-05	0.000110354	0.000111195
4.24	0.00239198	0.000407233	0.00182877	0.00556514	0.00227321	0.00111252	6.35065e-05	0.00034023	0.000992608	6.35716e-05	0.000912269	0.000949885	0.000236295	0.000429962	0.000419093	5.31438e-05	0.000140029	0.000783393	0.00114219	0.00022203	8.59787e-05	0.000203454	7.76544e-05	0.000535359	0.0002278	2.07582e-05	6.56634e-06	0.000393628	7.9019e-05	3.52738e-05	1.81893e-05	4.20669e-05	0.00010684	8.66762e-05	0.000200098	0.000135865	0.000232111	4.79571e-05	5.29309e-05	0.000182957	0.000132527	9.08723e-05	6.7386e-05	0.000146257	0.000125581	5.03488e-05	0.000152874	8.82443e-05	0.000118498
4.242	0.000256659	0.00273244	0.000151658	0.000511191	0.001266	0.000381949	0.000400648	0.000838777	0.00105455	0.00115879	0.000207857	0.000647	0.00235091	0.000296569	7.76712e-05	0.000870918	0.000177538	0.000708176	0.00018076	0.000769274	0.00107543	8.79644e-05	4.64581e-05	0.000337095	0.00023539	0.000164614	0.000232452	0.000262625	0.000120088	0.000220036	0.000260527	0.000105176	0.000126126	4.42751e-05	4.43158e-05	0.000178912	0.000130756	0.00030057	6.46697e-05	9.82385e-05	0.000169001	0.000119843	0.000120364	0.000142398	9.57313e-05	0.000145424	0.000110531	0.000113885	0.000158128
4.244	0.00037814	0.000489357	0.000282806	0.00149042	0.000260277	0.000873303	0.000242763	0.000199137	0.000319321	0.000312369	8.47561e-05	0.000173171	0.000495729	0.000219546	2.66237e-05	0.000654777	0.000933064	0.000661961	2.49993e-05	0.000751512	0.000133733	0.000369055	0.000147576	0.000289329	0.000164268	0.000355477	0.000416672	4.69047e-05	4.7761e-05	0.000154245	6.21987e-05	0.000177775	6.57239e-05	9.91559e-05	7.83379e-05	0.000102253	0.00019689	1.37348e-05	0.000148034	0.000123886	0.00011097	0.000189469	0.000198621	6.73137e-05	0.000142914	0.000163519	0.000191052	0.000101981	9.98969e-05
4.246	0.000433522	0.00500184	0.000201101	0.00462726	0.0014993	6.01362e-05	0.000745233	5.70023e-05	0.000154135	0.000436019	0.000190921	0.000415674	0.000442959	8.15632e-05	0.000694601	0.000569927	0.000129117	3.77042e-05	0.000527946	0.000470312	0.000219135	0.000391227	0.000461722	3.95261e-06	0.000134256	0.000165863	0.000204316	6.27051e-05	0.000267998	0.000374054	0.000257491	7.60741e-05	0.000123864	6.06022e-05	7.60953e-05	0.000132667	0.000102827	0.000117234	0.000317186	3.75761e-05	0.000167301	9.53959e-05	0.000126682	6.1372e-05	0.00012525	8.84185e-05	0.000175764	7.87691e-05	5.44557e-05
4.248	0.00113909	0.000902682	7.52481e-05	0.00105785	0.00154237	0.000254669	4.41233e-05	0.000664302	0.00262629	0.000543752	0.000982847	0.000418639	0.000748465	0.000802956	0.000793464	9.41983e-05	0.000238356	0.000267676	0.000802167	7.56533e-05	0.000235198	0.000214436	0.000338217	0.000130707	0.000428953	0.000205156	1.84782e-05	0.000204271	0.00015828	0.000156185	8.01799e-05	0.000333488	0.00016241	6.23892e-05	0.000144505	0.000146417	7.18362e-05	0.000260773	0.000162642	3.60309e-05	6.86741e-05	5.10239e-05	0.000123697	0.000196044	0.000156123	0.000128365	5.92794e-05	0.000148574	0.000120147
4.25	0.000229207	0.000452682	9.16025e-06	3.83911e-05	0.000537129	0.000176391	0.00180161	0.000734987	0.00229869	2.44706e-05	1.00064e-05	0.000895417	0.000941493	0.00119623	0.000168166	8.72309e-05	0.000587226	0.000180448	0.000197265	0.000278591	0.00032334	4.58272e-05	6.58332e-05	0.000226814	0.000188773	2.52708e-05	7.07805e-05	0.000144094	7.24371e-06	9.1593e-05	3.56084e-05	3.17915e-05	0.000162287	1.98609e-05	0.00011773	6.81091e-05	4.87936e-05	3.73792e-05	0.000183071	0.000128035	2.76595e-05	9.20957e-05	0.000102358	9.15333e-05	7.71831e-05	3.43515e-05	3.32965e-05	6.69676e-05	4.9341e-05
4.252	0.000686412	0.000368252	0.0016974	0.00131521	0.000330608	0.000394444	8.26078e-05	9.5297e-05	0.000512042	5.23842e-05	0.00013413	1.85577e-05	0.000283462	1.22159e-06	1.77398e-05	0.000125089	0.000182994	0.000289941	9.32836e-05	0.000241278	8.58127e-05	0.000103354	7.90016e-05	0.000357105	5.45701e-05	1.38683e-05	0.000190957	0.000137324	7.16924e-05	4.34492e-05	0.000231444	9.38732e-05	0.000100702	9.03347e-06	0.000108832	7.67992e-05	3.10069e-05	9.6957e-05	0.000104812	9.77528e-05	6.82376e-05	6.80452e-05	7.30005e-05	0.000125118	4.13408e-05	6.80311e-05	6.46903e-05	4.6991e-05	6.52e-05
4.254	0.000485641	0.00060986	0.00153378	0.000219853	0.00201584	0.000504372	0.000389356	0.00126665	0.000409887	0.000266751	0.000394953	0.000175668	0.000665406	0.000495097	0.00035447	0.00012817	0.000841211	0.000376474	0.000132805	2.11351e-05	9.47318e-06	2.42485e-05	0.000195297	0.000605863	7.74654e-05	5.50969e-05	0.000146959	7.60366e-06	9.84042e-06	0.000115467	7.49855e-05	4.60107e-05	0.000230216	5.82868e-05	0.000181891	7.49115e-05	7.76911e-06	5.46711e-05	6.7847e-05	0.00010999	8.19025e-05	5.76635e-05	0.000117974	1.83055e-06	5.22374e-05	2.9239e-05	2.40239e-05	3.95154e-05	3.44012e-05
4.256	0.00158153	0.000838407	0.000347308	0.000662864	0.00119646	0.00104721	0.000221166	0.000391792	8.1843e-05	0.000608152	0.000575557	0.00145329	0.000114746	0.000546548	0.00048132	4.85172e-07	0.00011236	0.000151139	3.93226e-05	0.000255414	0.000971828	5.21419e-05	0.00016436	6.11649e-05	0.000366244	0.000157037	6.09014e-05	3.22138e-05	0.000103844	8.38806e-06	0.000108558	4.72346e-05	3.3602e-05	5.65439e-05	9.08034e-07	0.000131659	8.59372e-05	0.000109086	7.90383e-05	6.63475e-05	5.47807e-05	3.09184e-05	4.8502e-05	8.28619e-05	2.26597e-05	8.68558e-05	0.000133138	0.000102419	3.71519e-05
4.258	0.00209141	0.000586496	0.00154826	9.35485e-05	0.00261441	0.000108979	0.000107489	0.000653573	0.00200845	0.000849644	0.000814402	0.000452243	0.000150665	0.000470684	0.000146902	0.00104511	0.000497851	0.000348651	4.05974e-05	0.000234121	0.000396484	0.000253121	7.08244e-06	0.000503682	0.000313583	7.04963e-05	2.49938e-06	9.1416e-05	0.000225005	0.00012928	6.02312e-05	3.69173e-05	0.000187913	3.81967e-05	3.03164e-05	2.63873e-05	4.05328e-05	0.000132656	7.09563e-05	4.14727e-05	0.00010163	0.000106095	4.31417e-05	7.93171e-05	5.92936e-05	5.963e-06	0.00012798	4.34836e-05	5.38497e-05
4.26	0.00377974	0.000770196	3.63953e-05	0.000689148	1.28488e-05	0.000734699	0.00190957	0.000117422	0.000349185	0.000326002	0.00010661	0.000430776	0.000115106	0.000155784	0.000506125	6.31924e-05	0.000103426	0.000117145	4.51121e-05	8.82927e-05	0.000572379	0.000287703	0.000128952	7.99085e-05	6.27248e-05	0.000263707	0.000100125	0.000167237	1.78187e-05	0.000593043	0.000105647	0.000278401	4.5167e-05	2.01814e-06	8.71197e-05	8.87214e-05	4.70217e-05	4.43412e-05	3.67249e-05	6.01594e-05	4.20696e-05	1.70554e-05	6.20882e-05	7.83469e-05	2.75456e-05	3.85076e-05	7.71485e-05	3.39196e-05	4.19265e-05
4.262	0.00566256	0.00375713	0.00111695	0.000122501	0.000291139	0.00102697	0.000222012	0.000457338	0.00082479	0.000677192	0.000115496	3.8368e-05	0.000180996	0.000305574	0.000368989	0.000153359	0.000790271	2.47044e-05	9.80852e-06	0.000138838	0.00061127	7.6057e-06	2.10775e-05	0.00034964	0.00032155	7.75823e-05	6.98812e-05	2.15722e-05	0.000122919	0.000321396	0.000160551	4.02785e-05	9.90539e-06	0.000167416	3.35973e-05	2.41085e-06	3.54219e-05	1.69462e-05	0.00012582	8.17748e-05	1.09971e-05	1.78456e-05	2.70073e-05	1.09441e-05	8.00203e-05	2.47816e-05	2.78583e-05	2.74296e-05	0.000119481
4.264	0.000937249	0.000242886	6.78529e-05	0.000199801	0.000334388	0.000478891	0.000361388	0.000195494	7.45758e-05	0.000649299	0.000668025	4.11267e-05	0.000154445	0.000234004	7.94277e-05	0.000185956	6.64618e-05	0.000218267	0.000358365	0.000741726	0.000346075	3.2714e-06	0.000268552	4.36181e-05	0.000110333	1.99689e-05	0.000232736	0.000476956	0.000428862	0.000115	0.00050561	5.3884e-05	4.9852e-06	5.97956e-05	3.43128e-05	9.72844e-06	8.49663e-05	3.55449e-05	3.74218e-05	2.13506e-05	9.63322e-06	7.99128e-05	3.24114e-05	3.62296e-05	2.62344e-05	6.97671e-06	1.47754e-05	2.60722e-05	6.2615e-05
4.266	0.000455686	0.000531948	0.00145992	0.0012729	0.000607034	0.000603719	0.000291665	0.000345582	0.00189289	0.000747869	0.000304496	3.66636e-05	0.000137531	7.9523e-05	7.43769e-05	0.000272096	6.72241e-06	8.84003e-05	0.00042148	1.77267e-05	1.30988e-05	3.07487e-05	2.47305e-05	0.000168748	0.000100111	8.52915e-05	6.26424e-05	6.76238e-05	0.000118771	7.41702e-05	0.000283832	5.32055e-05	0.000117495	1.48511e-05	2.8245e-05	3.59777e-05	4.35771e-05	1.08818e-05	2.43439e-05	9.1537e-06	1.70455e-05	2.13263e-05	3.00905e-05	2.27742e-05	2.21553e-05	6.03576e-07	6.0518e-06	2.05718e-05	5.26021e-05
4.268	0.000449948	0.00161161	0.000173576	0.00024542	0.00284661	0.00281682	0.000558378	7.14885e-06	0.000366944	0.000269556	2.05375e-05	0.000360849	0.000736263	0.00107166	0.000338487	0.000289087	1.73365e-05	0.000101837	2.29633e-05	0.000286165	0.00055892	0.000165982	0.000194488	0.000146255	0.000145429	2.88518e-05	1.24405e-05	0.000128424	0.000263456	4.24443e-05	6.62439e-05	1.06582e-05	2.44625e-05	2.36995e-05	2.20274e-05	1.72481e-05	5.92089e-05	7.28061e-06	9.07908e-06	2.77344e-05	5.5849e-06	3.25812e-06	3.43755e-05	7.02291e-06	1.15641e-05	2.0449e-05	2.21381e-05	9.66916e-06	6.60274e-05
4.27	0.000652547	0.000746281	0.00283016	1.21466e-06	0.000416272	0.00134066	0.001181	4.13729e-05	0.00102843	0.000156534	2.82135e-05	0.000126432	0.000439582	0.000444413	0.00129008	0.00012733	0.000139976	2.16531e-06	0.000116898	0.000114638	0.000395536	4.2077e-05	0.000490811	5.56313e-05	3.89723e-06	1.30854e-05	3.6339e-05	9.97082e-05	0.000164582	9.97036e-05	1.60813e-06	0.000130099	0.000118035	6.67624e-05	5.35892e-05	8.12538e-05	8.72469e-05	9.44715e-05	2.1276e-05	1.61497e-05	1.28169e-05	3.78623e-05	4.76434e-05	1.43306e-05	1.03859e-05	1.4436e-05	2.47926e-05	1.68426e-05	3.43614e-05
4.272	0.00418308	0.000142237	0.00195022	7.38551e-05	0.000342161	0.000964093	0.000759682	0.00331309	0.000933183	0.000271302	0.000822141	0.000278992	0.000104233	0.00021614	0.000457048	0.000268105	0.000542973	3.37113e-05	0.000196964	1.51736e-05	7.54507e-05	0.000347468	0.000274575	2.67941e-05	3.62925e-06	9.28172e-05	2.25212e-05	0.000184092	1.50551e-05	2.97409e-05	6.07142e-06	0.000124915	4.76702e-05	4.17167e-06	3.55637e-05	4.32038e-05	1.47581e-05	0.000110775	2.1055e-05	3.66653e-05	9.3677e-06	1.18776e-05	7.02659e-07	9.64437e-06	5.27588e-05	1.79187e-05	9.74392e-06	2.57924e-06	7.78153e-06
4.274	0.00270633	0.00283462	0.00100258	0.000358622	0.00150397	0.000913336	8.53145e-05	0.000573227	0.00107256	7.49287e-05	0.000221056	0.000167178	3.64917e-05	5.94927e-05	0.000107898	0.000912048	0.000367187	0.000123915	0.000152507	0.000246201	6.78564e-05	1.42087e-05	0.000100685	6.73199e-05	3.5217e-05	7.31536e-05	0.000112713	2.48174e-05	0.000210354	0.000252846	5.19175e-06	5.18864e-05	3.53782e-05	5.42846e-05	4.68457e-05	2.13581e-05	4.84165e-06	3.99645e-05	1.00033e-06	5.43585e-05	2.65097e-05	5.66166e-06	4.36209e-05	1.32696e-05	1.98585e-05	2.14258e-05	5.82886e-05	1.5128e-05	5.94889e-05
4.276	0.00435083	0.0023053	0.00183547	0.00120663	0.00050632	0.000345854	0.000336705	0.000147563	0.000207289	5.85717e-05	0.00034662	0.000343679	7.06519e-07	0.00040429	0.000132995	0.000402392	0.000141282	0.000450579	6.60783e-05	0.000509312	0.00039224	8.93632e-05	0.000557107	0.000161324	0.000307883	0.000137576	0.000188924	2.16023e-05	5.28637e-05	7.80364e-05	5.38832e-05	0.000102955	5.42409e-05	9.12049e-05	6.75947e-05	2.42311e-05	0.000187594	0.00012558	6.81147e-05	1.98939e-05	4.13312e-05	5.77597e-06	3.57876e-06	4.67065e-05	1.78685e-05	5.96e-06	2.20973e-05	4.40878e-05	3.33312e-05
4.278	0.000454364	0.00122947	0.00132413	0.000543151	0.000633655	0.000754043	0.00113639	0.000638107	0.00017289	9.04274e-05	0.000154854	0.000828598	2.46222e-05	0.00114313	9.43054e-05	0.00018253	0.000135808	0.000626967	6.38085e-05	0.000223141	0.000317849	0.000427694	0.000142332	0.000277794	1.25737e-05	2.41209e-06	0.000132536	5.40548e-05	9.53014e-05	0.000170665	7.50246e-05	6.79922e-05	1.54021e-05	8.66964e-05	2.0103e-05	0.000208876	0.000177238	3.08507e-06	3.29014e-05	9.42763e-06	0.000118664	3.54991e-06	1.20649e-05	6.18145e-05	6.81288e-06	2.49874e-05	4.03129e-05	1.30667e-05	3.95252e-05
4.28	0.000514753	2.53189e-05	0.000217925	0.000110414	2.98326e-05	0.00155097	0.00119318	0.000487679	0.000176978	0.000285903	0.000620955	6.63433e-05	8.68312e-05	0.000110352	0.000159585	0.000319738	7.8859e-05	0.000171258	8.50756e-05	0.000198724	2.01221e-05	0.000386256	3.39823e-05	2.52191e-05	4.78972e-05	8.78317e-05	0.000160888	0.000170268	5.44482e-05	1.59079e-05	0.000219184	7.11211e-05	8.6492e-06	3.18936e-06	5.28714e-06	2.64359e-05	6.76253e-07	5.31693e-05	0.000128228	2.34966e-05	5.31547e-05	3.45573e-05	6.40344e-05	7.42912e-06	5.21168e-05	6.3173e-06	4.33853e-05	3.45885e-05	3.18473e-05
4.282	0.00236214	0.00106472	0.0022666	0.00504839	0.000584443	0.00075088	0.0016979	2.83944e-05	0.00125917	0.000356171	0.000149473	0.000133028	0.000317156	8.12105e-05	0.000246404	0.000417528	0.000182223	0.000353319	2.98611e-05	8.10468e-05	0.000298937	3.06058e-05	4.4034e-05	5.1384e-05	0.000157744	7.67124e-06	9.06501e-05	5.00796e-06	8.44073e-05	4.37616e-06	6.33185e-05	3.83838e-05	3.17933e-08	5.93548e-05	4.59096e-05	6.12387e-05	2.34522e-05	1.44023e-06	9.8349e-05	3.08376e-05	1.83484e-05	9.33792e-06	4.82075e-05	6.60672e-05	4.15988e-06	3.95127e-05	1.24438e-05	3.90015e-05	1.85419e-05
4.284	0.00013411	0.000759592	0.000698525	0.00150797	0.000903408	0.000271878	5.12704e-05	3.14097e-06	0.000652258	0.000116096	0.00202907	0.000459813	0.00013125	0.000236271	0.00038849	0.000270521	1.09574e-05	0.00105642	7.86665e-05	0.000225836	0.000134315	8.66082e-05	0.000238222	4.42155e-05	1.32907e-05	0.000209872	1.84909e-05	4.19797e-05	1.1136e-05	0.000101057	1.82338e-07	1.0655e-05	1.66011e-05	0.000141446	5.09964e-05	9.79972e-05	6.18662e-05	5.32786e-06	7.48312e-05	9.88284e-05	6.35741e-05	5.89918e-05	1.56439e-05	4.80321e-05	2.00374e-05	4.92321e-05	1.82724e-05	2.39785e-05	1.24724e-05
4.286	0.000108064	0.00109631	0.00250439	0.00032507	0.000350183	0.00127733	0.00128172	0.000159875	0.000533833	0.00048998	0.00115491	0.00137241	0.00090681	0.000378598	0.00162365	0.000356366	4.51177e-05	9.31997e-05	0.000230851	0.000221914	0.000264445	6.28761e-05	0.000105405	0.000202581	0.000204321	7.20147e-05	1.04951e-05	0.000124053	7.91108e-06	4.95809e-05	7.34476e-05	4.37974e-05	5.82913e-05	9.1715e-05	2.82052e-05	1.15686e-05	6.42293e-05	8.24081e-05	6.73353e-06	2.81914e-05	3.19841e-05	4.27694e-05	4.45591e-05	3.18121e-05	6.03646e-05	2.74235e-05	4.32101e-05	1.77563e-05	3.76065e-05
4.288	0.000101707	0.000187911	0.000784498	0.000234508	0.00094176	0.00355126	1.58449e-05	3.36963e-05	0.000779463	0.000957037	4.54867e-05	0.000868647	2.34635e-05	0.000172987	0.000129779	0.000256511	0.000303106	9.62312e-05	2.20532e-05	0.000335615	0.000108191	0.000218507	0.000157547	9.23697e-05	0.00013737	6.1789e-05	5.02428e-05	0.000157124	7.28133e-05	2.87918e-05	5.88792e-05	0.000203798	0.00013544	8.35026e-05	1.16776e-05	9.79872e-05	3.38439e-05	2.67485e-05	6.73141e-07	4.85264e-05	2.9339e-05	2.0193e-05	8.72235e-06	3.30843e-05	2.01259e-05	2.66086e-05	4.26572e-06	1.90711e-05	2.88742e-05
4.29	0.000772705	0.00112088	0.00104887	0.00080709	0.000247481	0.000188349	0.00113094	0.00116122	1.89239e-05	0.0005394	0.00119898	3.76783e-05	0.000880676	0.000300045	0.000473311	0.000278388	3.77534e-05	6.22497e-05	0.00036897	7.63539e-05	6.03775e-05	0.000267711	0.000315095	0.000100458	5.56775e-05	5.93216e-05	4.0881e-07	5.02568e-05	1.73294e-05	5.90777e-05	1.18351e-05	0.000111086	2.94201e-05	4.16751e-05	4.34521e-05	0.000161592	4.04637e-05	1.85637e-05	2.02137e-05	8.57427e-06	3.28079e-05	7.37939e-05	2.50848e-05	3.80823e-05	5.45976e-05	4.00037e-05	2.2182e-05	2.66686e-05	6.09673e-05
4.292	0.00138489	0.000752147	0.00084777	0.00165649	0.000947066	0.000367713	0.00036542	0.000392257	0.0002447	0.000383964	7.80585e-05	0.000164015	0.000723821	0.000340666	0.000415008	1.94119e-05	0.00103602	0.000322981	2.02615e-05	0.000264824	1.56977e-05	0.000199556	6.36861e-05	0.000223754	1.91827e-05	4.36754e-05	0.000187947	3.93526e-05	1.38245e-05	0.000175256	1.44536e-06	3.14364e-05	0.000285469	2.66042e-05	0.000190973	8.61265e-05	4.23851e-05	6.8605e-05	3.7067e-05	0.000162295	0.000107441	2.5905e-05	7.18711e-05	1.99166e-05	3.2854e-05	2.84296e-05	1.39258e-05	4.94003e-05	7.42676e-05
4.294	0.000821309	0.000361384	0.000191986	0.000557328	0.00228439	0.00152276	0.000586798	8.30472e-05	0.000320519	0.000419173	0.00061697	0.000132647	0.000193339	0.00150133	0.000144124	0.000323324	0.000551064	0.000357785	0.000283682	0.000249449	5.90442e-05	0.00025913	8.54004e-05	2.49025e-05	0.000255308	4.40503e-05	0.000262362	1.39333e-06	0.000156153	9.92086e-05	0.000135747	0.000147844	0.000139333	0.000163087	0.000116503	5.34634e-05	4.52274e-05	6.03446e-05	3.81934e-05	2.24098e-05	0.000122344	5.55497e-05	8.3844e-05	4.06581e-05	5.54558e-05	4.35973e-05	5.41272e-05	8.21992e-06	6.7981e-05
4.296	0.000365792	0.00171359	0.00728263	6.36002e-05	0.000433771	1.98029e-05	0.000388088	0.000572561	0.0010043	0.00139376	0.000373793	0.000358162	0.000211369	0.000808932	5.53575e-05	0.000704474	0.00010997	1.77754e-05	8.4417e-05	0.000149189	0.000140686	0.000121533	3.61942e-05	8.15234e-05	0.000210465	5.44769e-05	0.000110437	0.00016208	8.29986e-05	0.000189526	0.000200238	8.49684e-05	4.01168e-05	7.78701e-05	0.000221975	0.000153432	3.06128e-05	5.09794e-05	4.96672e-05	0.000246957	1.72444e-05	7.05169e-05	4.85138e-05	7.01556e-05	3.54428e-05	4.95546e-05	4.97454e-05	3.85372e-05	6.05776e-05
4.298	0.00270976	0.000999972	6.25802e-05	0.000362923	1.0027e-05	0.000544389	0.000765307	0.0010966	0.000522725	3.04385e-06	0.000394651	0.00142375	0.000114173	0.00127554	7.62457e-05	4.50409e-05	0.000342901	0.000188136	3.78035e-05	3.8502e-07	0.000262751	0.000161031	0.000291435	2.02967e-05	0.000298177	2.41747e-05	6.61455e-05	0.000124619	1.0089e-05	4.56378e-06	0.00017428	1.97167e-05	0.000263156	0.000190546	9.54962e-05	4.21494e-05	5.11982e-05	3.11777e-05	0.000105663	2.93957e-05	8.65165e-05	8.59444e-05	8.55293e-05	0.000105496	3.10595e-05	8.61768e-05	0.000155104	6.45965e-05	0.000103509
4.3	0.000927629	0.00279072	0.000336427	5.0916e-05	0.00125428	0.000583394	0.000735365	0.000346788	0.000224534	0.00068344	0.000190352	0.00104577	0.00087626	0.00111835	7.18346e-05	0.000207884	0.00016338	1.1641e-05	0.00016103	0.000571146	1.21649e-05	0.000268461	0.000241324	0.000136187	0.000215932	0.000136902	0.000173472	6.27515e-05	2.02015e-05	8.78675e-05	0.000273711	0.000224237	4.00582e-05	7.72353e-05	4.80063e-05	2.6722e-05	0.000138133	4.50075e-05	4.34468e-05	9.63475e-05	7.04078e-05	7.89599e-05	0.000131657	2.15392e-05	8.11137e-05	5.19843e-05	4.83677e-05	0.00011312	3.05212e-05
4.302	0.000175878	0.00210097	0.000170917	0.00122852	0.000250054	0.00179671	0.00050457	0.000304008	0.000954447	0.000108361	0.000844208	0.00121611	0.000170193	0.000189365	4.12207e-05	0.000284431	7.45216e-05	9.87898e-05	2.40787e-05	0.000186795	3.86353e-05	3.49576e-05	0.000156475	1.18837e-05	5.35887e-05	0.000140305	0.000170298	2.82298e-05	1.95655e-05	0.000171446	4.95826e-05	1.53638e-05	5.73559e-05	6.35812e-05	2.06177e-05	4.90624e-06	3.2054e-05	6.45263e-06	4.46946e-05	3.74984e-05	6.55793e-05	2.49208e-05	2.89609e-05	2.59279e-05	9.26994e-06	8.56806e-05	2.78738e-05	2.7811e-05	2.20693e-05
4.304	0.00156007	0.000613194	0.00428619	0.0017871	0.000413025	0.00123475	0.00103388	0.000701881	0.00120011	8.88206e-07	1.96569e-06	1.78918e-05	0.000550307	0.000448695	9.66175e-05	0.000810512	0.000443162	0.000368496	7.344e-06	0.000132639	0.000154417	4.08236e-05	9.56442e-05	5.85624e-06	2.11277e-05	3.37123e-05	7.38255e-06	1.34308e-05	6.15026e-05	0.000174905	0.000135298	0.000148102	0.000275687	0.00020473	7.88968e-05	5.96976e-05	5.27526e-05	6.17157e-05	2.42178e-05	3.71898e-05	5.28619e-05	4.24468e-05	9.57515e-05	2.556e-05	1.39314e-05	7.2903e-05	6.12245e-05	2.46776e-05	2.95756e-05
4.306	0.00023697	0.000156752	0.000386183	0.00279419	0.000947332	0.000326779	0.00080444	0.000471208	0.000200761	0.00051509	6.35159e-05	0.000489113	0.000627424	2.58171e-06	0.00078843	2.93104e-05	0.000219883	0.000356652	0.000141884	1.54765e-05	0.000291812	2.92045e-05	0.000220566	3.32079e-05	0.000190966	0.000123085	6.89916e-05	0.000234997	2.15172e-05	3.69384e-05	9.64925e-05	4.49326e-05	7.68756e-05	8.13755e-05	9.70177e-05	2.23784e-05	4.40813e-05	0.000178636	4.20442e-05	4.62999e-05	3.54564e-05	3.7762e-05	3.11871e-05	5.88262e-05	6.30929e-05	8.60996e-05	2.26692e-05	1.68944e-05	7.61435e-05
4.308	0.00552496	4.42454e-05	0.00215847	0.0021379	6.52555e-05	0.00121228	0.00041256	0.000513461	0.000208062	0.000465709	0.000709073	0.000268774	0.00189168	0.000137857	0.00103896	0.00105878	8.00627e-05	0.000610518	0.000355461	0.000265112	0.000906469	6.48189e-05	9.86381e-05	0.000124357	0.000217778	0.000188894	0.000380753	0.000211538	0.000185835	0.000261617	0.000228598	3.86256e-05	4.18174e-05	0.000155	0.000130867	0.000102686	0.000129618	5.29099e-05	8.04405e-05	4.5309e-05	7.31302e-05	0.00016043	0.000183778	6.83714e-05	0.000127843	5.73481e-05	6.82882e-05	8.97746e-05	0.000152205
4.31	0.00311479	0.00145421	0.00291495	0.000516229	0.00122883	0.000863259	6.51982e-05	0.00033577	0.00019785	0.000579559	0.000318674	0.000865951	0.0024233	0.000168535	0.000693209	0.000301112	0.000733411	0.000278149	0.000330066	9.17642e-05	0.000215172	0.000787466	4.2794e-05	0.000432101	1.39278e-05	0.000180393	1.65455e-05	0.000291535	0.000151145	0.000334414	0.000107533	0.00021835	7.29269e-06	4.33538e-05	0.000130598	1.61857e-05	0.000178144	7.10897e-05	0.000114554	1.90364e-05	0.000271463	0.000141759	0.000199953	0.000143661	5.93745e-05	9.97712e-05	7.4632e-05	0.000186951	8.22382e-05
4.312	0.000310804	1.93777e-05	0.000213456	0.000467742	0.00217444	0.000966006	0.00120902	0.000664189	0.000273232	0.000880312	0.000248843	0.00286781	0.00115869	0.000176375	7.73344e-06	0.000354725	0.000293432	0.000109628	0.000535627	0.00016642	0.000108022	7.77742e-05	0.000851245	2.19614e-05	0.000355862	0.000217763	0.000138597	0.00012581	0.000305436	0.000169674	7.65802e-05	8.42272e-06	9.78797e-05	0.000153936	0.000248955	0.000210063	0.000196074	0.000189373	0.00033949	0.000188451	0.000159935	0.000112555	7.11803e-05	0.000152704	0.000218659	0.000146283	0.000143846	0.000177786	0.000123676
4.314	0.00396372	0.0012391	0.000146676	0.000306014	0.000275592	0.000346598	0.000923911	0.000432511	9.66238e-05	0.000379434	0.000184508	2.68972e-05	4.704e-05	0.000121762	2.53947e-05	8.52952e-05	0.000269775	0.000568471	0.000246488	0.000713805	0.000451619	0.000703715	0.000295474	9.29611e-05	0.00033941	4.96226e-05	0.000102741	0.00022619	7.76215e-05	6.76284e-05	0.000134756	0.000140333	6.41773e-05	1.78377e-05	0.000174538	0.000234616	6.05703e-05	0.000244411	0.000168931	0.000227681	7.74137e-05	0.000189272	3.86458e-05	0.00016904	0.000101135	0.000157053	0.000117609	0.000128221	8.69169e-05
4.316	0.00230228	0.000310696	0.00301602	0.000528575	0.000259549	0.000207471	5.88687e-05	8.47936e-05	0.000243861	0.000654847	0.000289259	0.000646501	0.000221691	0.000985961	0.00100645	9.00319e-07	0.000574958	6.13955e-05	0.000343029	0.000209533	0.000320429	0.000434071	0.000143769	0.000229251	0.000189454	0.000283613	0.000541392	7.41796e-05	0.000130452	0.000107042	0.000245259	0.00017949	0.000206454	0.000167014	0.000102473	0.000247673	0.000153058	8.03143e-05	0.000169016	6.93317e-05	0.000138523	0.000174357	0.00011917	4.60219e-05	0.000139316	0.000179399	0.000238737	0.000130391	0.000108669
4.318	0.00136531	0.000248802	0.000255616	0.000270052	0.00136389	0.00120427	0.000460179	0.00289533	4.75897e-06	0.000216084	0.000521087	0.000502668	0.00125281	1.77382e-05	0.000596098	0.000189512	0.000489301	0.000121055	0.00026267	0.000824312	0.000821312	1.38026e-05	0.000129785	2.16348e-05	0.000247295	0.000150227	0.000105514	0.000115138	9.48176e-05	5.52883e-05	5.2259e-05	0.000202793	1.87722e-05	2.28557e-05	0.000211895	6.2223e-05	9.50414e-05	8.05829e-05	0.000189821	0.000158619	6.57587e-05	0.000103115	0.000157038	2.57607e-05	4.56735e-05	8.53741e-05	0.000128821	0.000160575	8.07472e-05
4.32	0.000251681	0.000182998	0.00107421	0.000795301	0.000659512	0.00068962	0.000330051	0.00132768	4.76792e-05	0.000820992	0.00052629	1.21287e-05	0.000763132	6.81635e-05	0.000405978	0.000190692	0.000614044	7.62269e-05	0.000254342	0.000749846	6.68439e-05	0.00063371	7.89681e-05	0.000179054	4.46886e-05	0.000116294	0.000204147	0.000152336	5.95823e-06	1.09579e-05	0.000147508	3.5362e-05	2.32657e-05	0.000371795	0.000122099	1.8493e-05	0.000157495	2.64645e-05	7.2684e-05	0.000105949	4.49543e-05	4.77442e-05	0.000105245	6.56641e-05	8.88662e-05	9.2422e-05	0.000129627	8.61009e-05	5.1735e-05
4.322	0.000756757	0.00784387	0.000281912	0.000126683	0.00139722	0.00155899	0.00029853	0.0010494	0.00014521	0.000281002	8.82783e-05	0.000271501	0.000114209	1.58996e-05	0.000451132	5.72653e-05	0.000399569	0.000589362	0.000437173	0.000129701	0.000104998	6.47387e-05	0.000244463	4.39029e-05	0.000187814	7.65937e-05	1.1403e-05	9.09248e-05	6.16549e-05	0.000303903	6.38735e-05	7.63079e-06	9.81899e-05	1.53549e-05	1.64552e-05	3.53725e-05	3.11157e-05	2.01151e-05	0.00028499	0.000102143	5.73442e-05	4.92465e-05	5.93982e-05	5.08159e-05	7.66436e-05	8.55144e-05	6.34231e-05	4.11735e-05	7.80455e-05
4.324	0.00164672	0.0018281	0.00267133	0.000664059	0.000633655	0.000580863	0.00155383	0.000870928	0.000115111	0.000141574	0.000666815	0.000434367	0.000401543	0.00012947	7.3232e-05	0.000397586	7.35453e-05	0.000119652	0.000285506	3.49201e-05	3.87309e-06	3.65219e-05	3.38929e-05	0.000151306	1.38036e-05	3.18886e-05	5.54234e-05	1.76058e-05	0.000280532	9.356e-05	0.000101327	0.000100366	1.7663e-05	0.000133348	8.15064e-05	4.56411e-06	0.000137658	6.8245e-05	9.242e-05	0.000100591	0.000194483	0.000190488	0.000111359	0.000118157	6.48873e-05	4.55632e-05	0.000113375	9.30262e-05	7.75109e-05
4.326	0.000248558	0.000432828	0.00152474	2.86739e-05	0.00132108	0.000161207	0.00112545	0.00104504	0.00262754	0.000278008	0.000170651	0.000284827	8.2698e-05	6.10606e-05	2.76395e-05	6.57233e-06	0.000152641	0.000195895	0.000349013	5.02199e-05	8.14558e-06	0.000521281	4.28655e-05	0.000328575	0.000166555	0.000247251	7.51943e-05	8.7334e-05	0.000101875	9.52925e-05	3.76141e-05	6.08259e-05	9.5178e-05	0.0003089	1.37608e-06	0.000119083	0.000189814	0.000117678	0.000133903	2.98144e-05	0.000122015	9.14815e-05	0.000160086	9.07267e-05	0.000133301	8.86055e-05	0.000190538	9.53213e-05	9.59883e-05
4.328	0.0020652	0.00194773	0.000355887	0.000652589	5.29569e-05	0.00305891	0.000479647	0.00102383	0.000304406	0.00125076	0.000140053	0.000152108	0.000706519	0.000293093	5.63228e-05	3.34218e-05	0.000268491	0.000230377	3.40642e-05	0.000204758	9.56319e-06	0.000434024	0.000535819	0.000289148	0.0002629	0.000182455	1.4438e-05	4.73419e-05	0.000195044	0.000364713	9.08675e-05	0.000147163	0.000153187	0.000147994	0.000316915	3.95325e-05	0.000163614	0.000170273	0.00014805	0.000145676	5.18038e-05	0.000187547	0.000228896	0.000172749	0.000104435	0.000167698	0.000131099	0.000125233	0.000189175
4.33	2.86052e-05	0.000386352	6.51495e-05	4.74911e-05	0.000915352	5.44895e-05	0.00130608	0.000514064	0.000289177	0.000265314	0.000411373	0.000552388	0.000798401	0.000474688	1.4423e-06	0.000465175	0.000693643	0.000423217	0.000280846	0.000133766	0.000258828	0.000400783	0.00018253	6.36659e-05	9.12371e-05	2.30928e-05	0.00039702	0.00042171	0.000260187	9.47855e-05	0.00040582	0.00020573	0.000199115	0.000271713	0.000153044	8.50826e-05	0.000364733	0.000129552	0.00017913	0.000117887	0.000202446	0.000152604	0.000101629	0.000137318	0.000134328	0.000223812	0.000201006	0.000185652	0.000181687
4.332	3.25148e-05	0.000141636	0.00128344	0.00415839	0.000787414	0.00240274	3.26202e-05	0.000476133	0.000885112	0.00190415	2.35705e-05	8.24436e-05	1.43141e-05	0.000556201	0.000251202	0.000977886	0.000225433	0.000176646	3.56258e-05	0.000235115	0.000138621	0.00026081	0.000355572	0.000553551	1.41709e-05	0.000101281	0.000214061	0.000152561	7.09567e-05	0.000177247	0.000138119	0.000222923	0.000116191	0.000141629	0.000128389	0.000233719	0.000173729	0.000129124	0.000137321	0.000266721	0.000174653	0.000247304	0.000146252	0.000223736	0.000233285	0.000137929	0.000242343	0.000195901	0.000104025
4.334	0.00169822	0.00152949	0.00170144	6.79411e-05	0.00133097	0.00114244	0.00111226	0.000144158	0.000157326	0.000437167	0.000388629	0.00092061	0.000376122	0.00152954	0.000143725	0.000468771	0.000253954	0.000438704	4.60505e-05	0.000331575	0.000243226	0.00022672	0.000267151	0.000275787	0.00031421	9.19046e-05	3.73314e-05	0.000331176	7.95162e-05	4.97335e-05	0.000161927	0.000315769	0.000155191	0.000432988	0.000452195	0.000255119	0.000341737	0.000199187	0.000205451	6.53625e-05	0.000172914	9.33955e-05	0.000188291	0.000208887	0.000181598	0.00016709	0.000233969	9.80269e-05	0.000192858
4.336	0.00215411	0.0011945	0.000342214	0.000264297	0.00115747	0.00191465	0.000373568	0.00173207	0.000624779	0.000135856	2.30724e-05	0.000144792	0.000141784	0.0018198	0.000602496	8.74759e-05	0.000255991	1.32302e-06	6.94918e-05	0.000226531	5.63018e-05	0.000105327	0.000142947	0.000688001	0.000281674	0.000165313	2.62766e-05	0.000330613	7.29779e-05	7.92998e-05	0.000226537	5.43636e-05	9.40129e-05	0.00016589	5.45146e-05	0.000115199	0.000124072	7.58701e-05	9.30545e-05	0.000213194	0.000129745	0.000167538	0.000113445	0.000200966	0.000107728	0.000131205	0.000115965	0.000199245	0.000131619
4.338	0.00222727	0.00318873	0.00112716	0.000480805	0.000422324	0.000206412	0.00298417	0.000709206	5.16208e-05	0.00157222	0.00128531	0.000134169	8.96431e-05	0.000245357	0.00140316	0.000313591	0.00021596	0.000354257	0.000314315	0.00094672	0.000196045	0.00010574	0.000185585	0.000280128	0.000114649	1.16729e-05	0.000102587	0.000239418	0.000119259	0.000320677	0.000261159	0.000274855	6.68119e-05	0.000151891	8.8269e-05	6.84087e-05	0.000184392	0.000177758	3.39722e-05	3.30966e-05	6.62251e-05	9.44596e-05	0.000149327	4.38816e-05	8.46462e-05	7.50421e-05	0.000103537	0.000212327	9.29556e-05
4.34	0.00131438	0.000255119	8.2688e-05	0.000265731	0.00263368	0.000106369	0.000127055	0.001021	0.000480712	0.000525189	0.000135286	0.000842272	0.000164428	0.000428211	0.000115048	0.000430677	7.4058e-05	0.000142986	1.57078e-05	0.000335113	0.000379087	0.000952134	0.000177783	0.000960355	0.000230939	1.14388e-05	3.84141e-05	0.000278026	4.32013e-05	0.000363235	0.000261247	0.000285656	9.04697e-05	9.22218e-05	4.61655e-05	0.000197202	0.000182392	0.000147513	5.16226e-05	0.00015407	8.50634e-05	0.000116697	9.23758e-05	0.000215437	0.00015863	0.000117521	9.46101e-05	0.000115595	0.000107475
4.342	0.000948499	0.000480157	0.00514208	0.000802948	0.00104467	0.000431899	0.000466692	0.00176594	7.3568e-05	2.46003e-05	0.000263536	4.69294e-05	0.000106748	0.00014564	0.000482482	0.000257556	2.00602e-07	5.21264e-06	0.000500213	0.000531394	4.30287e-05	0.000731122	0.000299366	0.00016738	0.000141383	0.000249813	0.000360286	0.000369059	0.000223016	9.58644e-05	0.000273655	0.000225503	0.000228079	0.000130271	0.000247116	0.000171625	8.13331e-05	0.000148486	8.43253e-05	0.000266044	0.000211174	0.000274472	0.000164478	0.00010315	0.000160299	0.000144276	0.000165935	0.000177302	0.000206207
4.344	0.00250314	4.0034e-05	0.00204341	0.00333423	0.00228007	0.000674768	1.62678e-05	0.00113172	0.000116108	0.00115248	0.000506678	0.00145349	0.000336444	0.000965912	0.000469136	4.45157e-05	0.000101768	0.000472018	0.000246658	5.87787e-05	3.86353e-05	3.75146e-05	0.000125574	0.000306814	0.000470211	0.000334162	0.000548687	0.000124766	0.000131898	0.000202082	0.000158576	0.000277118	0.000170195	0.000331508	0.000174987	0.00025538	0.000158223	0.000171993	0.000193743	0.00024784	0.000315541	0.000181923	0.000186267	0.00013067	0.000239247	0.000258924	0.000179394	0.000178384	0.000223928
4.346	0.00126712	0.00123541	0.000853736	0.00017734	0.000958193	0.000219824	0.00488668	0.000278742	0.000725893	0.000626435	0.00018007	0.000491752	0.000331018	0.001205	0.000733459	0.000758433	0.000201681	0.000317248	3.63163e-05	0.00032573	0.000300284	0.00038381	0.000269859	0.000339357	8.50505e-05	0.000293832	0.000429528	0.00035999	0.000324517	0.000191067	0.000136237	0.000161115	0.000368096	0.000241047	0.000270994	0.000209195	0.000197859	0.000225774	0.000228454	0.000379855	0.000265211	0.000330607	0.000297357	0.000201455	0.000208323	0.000270456	0.000149142	0.000254048	0.000328225
4.348	0.000118415	0.000767514	0.000434084	0.00225912	0.000130351	0.000794408	8.53849e-05	0.000392621	0.000931638	0.000990609	0.000224587	0.000550541	0.000165325	0.000793687	2.2134e-05	0.000468806	0.00054226	0.000724354	0.000206089	0.000200577	0.000520108	0.000707809	0.000371453	5.40502e-05	0.000513217	0.000418576	0.000715019	0.000510015	0.000165053	0.000234033	0.000442281	0.000676289	0.000225677	0.000363618	0.000482737	0.000210951	0.00057536	0.000157314	0.000133574	0.000361139	0.000136728	0.000205171	0.000326446	0.000144324	0.00030033	0.000202413	0.000399044	0.000297007	0.000328447
4.35	0.00254744	0.00199696	0.00237992	0.00053415	0.000362393	0.00160924	1.95242e-05	0.000760115	0.00078299	0.00274834	0.000145808	0.000632731	0.000915253	0.000995671	4.85781e-05	0.000118007	0.000288948	0.000146375	0.000134451	4.06228e-05	0.000820347	0.000335696	0.000315571	0.00030244	7.60439e-05	0.00058244	0.000373535	0.000438954	0.000295053	0.000199833	0.00013216	0.000234207	0.00026102	0.00040995	0.000268103	0.000274022	0.000367961	0.000302805	0.00034274	0.00028993	0.000151144	0.000297231	0.000268989	0.000257888	0.000248926	0.00020016	0.000311369	0.000215245	0.000181232
4.352	2.4358e-05	0.000903459	0.000483349	2.54879e-05	0.000102222	0.000240165	0.00209092	0.00075083	0.00201171	0.000483274	0.000849118	0.00131545	5.88742e-05	0.000120427	0.000265665	5.96061e-05	0.000104643	0.000237946	0.000550782	0.000695552	0.00039856	1.31884e-05	0.000321958	0.00057638	8.74658e-05	0.000482179	0.000341552	0.000299123	0.000235006	0.000238957	0.00039599	0.000223375	0.000244123	0.000462351	0.000253037	0.000277451	0.000358214	0.000220762	0.000252624	0.000263665	0.000110552	0.000167502	0.000143915	0.000247154	0.00027894	0.000214529	0.000206576	0.000200358	0.00020296
4.354	5.13318e-05	0.00065591	0.00047993	0.00033638	0.000512425	0.00159008	0.00085103	0.00126992	0.000975644	0.000374943	0.00171035	0.000361436	0.000258939	0.000120005	0.000479591	0.000118162	0.00026969	0.000217127	8.85564e-05	0.000287377	6.43349e-05	0.000261544	0.000222485	6.44465e-05	0.000149053	0.000435627	0.000232368	0.000624118	0.00053615	0.000206093	0.000277105	0.000204176	0.000302945	0.000322014	0.000142225	0.000164279	0.000301921	0.000210001	0.00014504	0.00027118	0.000325444	0.000230199	0.000181429	0.000194508	0.000171253	0.000217754	0.000151473	0.000194863	0.000227289
4.356	0.00423787	0.000508283	0.000516661	0.000369913	0.000844843	0.000383483	0.000451341	0.000322954	0.0013864	0.000111295	0.000348844	0.000163373	0.000201111	0.00056161	0.000676525	0.00110167	0.000102713	0.000284124	0.000490214	0.000707127	0.000692614	0.000134336	0.000314831	0.000293439	0.000431728	0.000175228	0.000134524	0.000479424	0.000408133	0.000377258	0.000143773	0.000183416	0.000563956	0.000183929	0.000208825	0.00019606	0.000220809	0.000209887	0.000438857	0.000340002	0.000354829	0.000234635	0.000178388	0.000231078	0.000186149	0.000239476	0.000229157	0.0001985	0.000168136
4.358	0.000501617	0.00208593	0.00364882	0.00179835	0.00386585	0.00034723	0.00244953	0.00175689	0.00100554	0.00195016	8.09937e-05	0.000878675	0.000694458	0.00053323	0.000297087	0.000605999	0.00145506	6.72875e-05	0.000217661	0.000538072	0.000459258	7.55907e-05	0.00054781	0.000202947	0.000407903	0.000400734	0.000105683	0.000654578	0.000207653	0.00010383	0.000171409	0.000268107	0.000245177	0.000261331	0.000211222	0.000399079	0.000328681	0.000348825	0.000235131	0.000214936	0.000175414	0.00023574	0.000237844	0.000206411	0.000315717	0.000114324	0.000204963	0.000226629	0.000219618
4.36	0.00147909	0.000410342	0.00131018	0.000478694	0.00196155	0.00076714	0.000284941	0.00141886	0.0013868	0.00040099	0.00050215	0.000277534	0.000248532	0.000299006	0.000958633	0.000558918	2.37513e-05	0.000318976	0.00023521	0.000512534	0.000464999	8.76486e-05	0.000263755	0.000255924	0.000302048	0.00038614	0.000796894	0.000173463	0.000217558	0.000363691	0.00024547	0.000254882	0.00033814	0.000200203	0.000204765	0.00033193	0.000200658	0.000238234	0.0002406	0.000317088	0.000349152	0.000364121	0.000330837	0.000291793	0.00031396	0.000237805	0.000195012	0.000182977	0.000306319
4.362	0.00259719	0.000903384	0.00198364	0.000633314	0.000351478	0.000273017	5.56264e-05	0.000448141	0.00186754	0.000253817	0.000473803	0.000277018	0.000126566	0.000585079	0.000473867	0.00034012	0.000935525	0.000800537	0.00126531	0.000467658	0.000175549	0.000370458	0.000479294	0.000511129	0.000266563	0.00033464	0.000449843	0.000144258	0.000394688	0.000450498	0.000363371	0.000556073	0.000250015	0.000639313	0.000496657	0.00048847	0.000350215	0.000338345	0.000279569	0.000268972	0.000286742	0.00039531	0.000506298	0.000216018	0.000249909	0.000269634	0.00040338	0.000283387	0.000307726
4.364	0.000648103	0.000608506	0.00135143	0.00462352	0.00192315	7.53205e-05	0.000712796	0.000288931	0.000333699	0.000556476	0.000382688	0.000217604	8.04866e-05	0.000402243	0.000561264	0.000712877	0.000757733	0.000408151	0.00193499	0.000197661	0.00025957	0.000153089	0.000355851	0.000667577	0.00120932	0.000389493	0.000651961	0.00032003	0.00096326	0.000294271	0.000231298	0.000229419	0.000424467	0.000486787	0.000227042	0.0005633	0.000302714	0.00051556	0.000473006	0.000450835	0.000377445	0.000365628	0.00028084	0.000460524	0.000419312	0.000390066	0.000554858	0.000383127	0.000380896
4.366	0.00793252	0.000790075	1.40532e-05	0.00140773	0.000253639	0.00312977	0.000188123	0.00115428	7.76887e-05	0.00153244	0.00142478	0.000345391	2.69608e-05	0.00104762	0.000345103	0.000465625	0.000474835	0.000448656	1.07115e-05	0.00122432	0.00046924	0.000812261	0.000138961	0.000547513	0.000166296	0.000550899	0.000734316	0.00038026	0.000584791	0.000823486	0.000455267	0.000708662	0.000270685	0.000341844	0.000330644	0.00029815	0.000588762	0.000417353	0.000532748	0.000423862	0.000364827	0.000338483	0.000301342	0.000459344	0.000237079	0.000413093	0.00031889	0.000374444	0.000330284
4.368	0.00169372	0.000955651	0.00042479	0.000649483	0.00134799	0.00422733	0.000697642	0.0001648	0.0013597	5.92603e-05	0.000228634	0.000760011	4.18966e-06	0.000228211	0.000418167	0.000143701	0.000430435	0.00116182	0.00072776	0.000420322	0.000335977	0.000177044	0.00034704	0.000360912	0.000292344	0.000272008	0.000650335	0.000562271	0.000801083	0.000221282	0.000365226	0.000348966	0.00054787	0.000492597	0.000448861	0.000275147	0.000261301	0.000390344	0.000254443	0.000648642	0.000385712	0.000258674	0.000289653	0.000448845	0.000351007	0.000463426	0.000369078	0.000377173	0.00045717
4.37	0.000321436	0.00198701	0.000729469	0.00334268	0.000122543	0.000543108	0.000843629	0.00108846	0.00144235	0.000929373	0.000506607	0.000134256	0.00123257	0.000467176	0.000639833	0.000532413	0.000607981	0.000464676	0.00103969	0.000403129	0.00054032	0.0008065	0.00100297	0.000660283	0.000539571	0.000567289	0.000103733	0.000301841	0.000384126	0.000239261	0.000363318	0.000281735	0.00053017	9.85193e-05	0.000314908	0.000147173	0.000405638	0.000292557	0.000372218	0.000291184	0.000467834	0.000165573	0.000232941	0.0003948	0.000181134	0.00023547	0.000358768	0.000299495	0.000402462
4.372	0.00304202	0.000137424	0.000800919	0.00211774	0.00160441	0.00169131	0.000357977	0.00047935	0.00142716	0.000740754	0.00128081	0.00092099	9.33311e-06	0.00037817	0.000139903	0.000187846	0.000939644	0.00012829	0.000261385	0.000268053	0.000739125	0.000371674	0.000455548	0.000580034	0.000396765	0.000198062	0.000243259	0.000622421	0.00040348	0.000617138	0.000390404	0.000354351	0.000584942	0.000317509	0.000391492	0.000294209	0.000283433	0.000331766	0.000383603	0.000291558	0.000279809	0.000571087	0.000295238	0.000310071	0.000392216	0.000311248	0.000230685	0.000399305	0.000415907
4.374	0.00120569	0.00375006	0.00173591	0.00212101	0.000271528	0.00020918	0.00119515	0.00016906	0.000299434	0.00085173	0.000262967	0.00134873	0.00114993	0.000248348	0.000531043	0.00126479	0.000620659	0.000526476	0.000729251	0.000404113	0.00169143	0.000367786	4.51936e-05	0.00083664	0.000476257	0.00111039	0.000180694	0.000936635	0.000257379	9.92246e-05	0.000285679	0.000522224	0.000575087	0.000401662	0.000336837	0.000311429	0.000462875	0.000569375	0.000359597	0.00035537	0.00029043	0.000394328	0.000239032	0.000293737	0.000359927	0.000261593	0.000456942	0.000202281	0.000326453
4.376	0.00145476	0.000544206	0.00522083	0.00261259	0.00168924	0.00136964	0.00104651	9.63524e-05	3.51604e-05	0.0012914	0.00112479	8.95782e-06	0.000971506	0.000117052	0.000813218	0.00144211	0.000443808	0.000347499	0.000372147	0.000308231	2.79723e-05	0.000215236	0.000647442	4.30128e-05	0.000370049	0.000193817	0.000428434	0.000293167	0.000410387	0.000446244	0.000371387	0.000343387	0.000637004	0.000734745	0.000475101	0.000202974	0.000327013	0.000355706	0.000468776	0.000491605	0.000403461	0.00044321	0.000428257	0.000478329	0.0004203	0.000450007	0.000459585	0.000444702	0.000522071
4.378	0.00129995	0.000912408	0.00192415	0.000188013	0.00310678	0.000887586	0.0011832	0.00223367	0.000198734	0.000738439	0.00107984	0.000511943	0.000455464	0.000727916	0.000133416	0.000889925	0.000894428	0.000905934	0.000791487	0.000746071	0.000364312	0.00108388	0.00113063	0.000459373	0.000400756	0.000677354	0.000849767	0.000320836	0.000528368	0.00126218	0.000571019	0.00061283	0.000694096	0.000545865	0.000442571	0.000652571	0.000775792	0.000498108	0.000275637	0.000466379	0.000425394	0.000512278	0.000633833	0.000496257	0.000540273	0.000575455	0.000403339	0.000498648	0.00043801
4.38	0.000851686	1.44393e-05	0.000278583	0.00112993	0.00022725	0.00215568	0.0013404	0.000717774	0.00131658	0.00129024	0.00122567	0.000192236	0.00248353	0.000686968	0.000405203	0.00117334	0.000416473	0.00122313	0.000387086	0.00116271	0.00065536	0.000649871	0.000519967	0.00104042	0.000155018	0.000431899	0.0008218	0.000256279	0.00067353	0.000741451	0.000765928	0.0010292	0.00063639	0.000616447	0.000505304	0.000428562	0.000535337	0.000655156	0.000417528	0.000727085	0.000733232	0.000500731	0.000784613	0.000634988	0.000451006	0.000689175	0.000549442	0.000567929	0.000451883
4.382	0.000638961	0.00285121	0.00139908	0.00192929	0.00260108	0.000321464	0.000701927	0.000195645	1.37618e-05	0.000696363	0.00181159	0.00106241	0.000226404	0.000828792	0.00122738	0.000645038	0.000208002	0.000723194	0.000774728	0.000945966	0.000410781	0.000639867	0.000384661	0.000827123	0.000724759	0.000564428	0.000432585	0.000795907	0.000927284	0.000616774	0.000722265	0.000566119	0.000780428	0.000614193	0.000551196	0.0006778	0.000621838	0.000727828	0.000502454	0.000512102	0.000677091	0.000892236	0.00044512	0.000410416	0.00073438	0.000519083	0.000448615	0.000502355	0.000395064
4.384	0.00145456	0.00163508	0.000537573	0.000536062	0.00119836	0.000551823	0.000165173	0.000802895	0.00150003	0.00053976	0.000399765	0.00205859	0.00158245	0.0012095	0.000183521	0.000709021	0.00041148	0.000693857	0.000740561	0.0016681	0.000774742	0.000521983	0.000126635	0.00151249	0.000612705	0.000434986	0.000358563	0.000941901	0.000837606	0.000401126	0.000374234	0.00103711	0.000879453	0.000554456	0.000522667	0.000561513	0.000441338	0.000734091	0.000537824	0.000468434	0.000502339	0.000514031	0.00037375	0.00063417	0.000405302	0.000514343	0.000493187	0.000617368	0.000524613
4.386	0.00422077	0.00243804	0.000466346	0.000246615	0.000702158	0.00450885	0.000540983	0.000690762	0.000688035	0.00179485	0.000359598	0.000348522	0.000380743	0.000648551	0.000384416	0.000436574	0.000334003	0.00131818	0.000518276	0.00105459	0.000756651	0.000536082	0.000459465	0.00116776	0.00107202	0.000367384	0.000580845	0.000317898	0.000603437	0.0007117	0.000559034	0.000710564	0.000825617	0.000582223	0.000564874	0.000342	0.000530564	0.000636925	0.000497936	0.000463017	0.000578983	0.000597364	0.000444926	0.000502491	0.000512473	0.00070854	0.000525993	0.00043675	0.000503785
4.388	3.67058e-05	0.0010277	0.00072299	0.000432278	0.00125742	0.000198424	4.82819e-05	0.00225451	8.87967e-05	0.00066817	0.000205722	0.000444831	0.00132407	0.00184133	0.00104171	0.00138866	0.000473872	0.000533	0.000202916	8.15012e-05	0.000718434	0.000581134	0.000815578	0.000908868	0.000253492	0.000225898	0.000339004	0.000584754	0.000278086	0.000690191	0.000872043	0.000239056	0.000665525	0.00032891	0.000351171	0.000360442	0.000565642	0.000766103	0.000408275	0.000556904	0.000730926	0.000366289	0.000385429	0.000615886	0.000455948	0.00048053	0.000564062	0.000552036	0.000435865
4.39	0.000599668	0.000661927	0.00404528	0.00130506	0.000473098	0.0010455	0.000552881	0.000607941	0.000187134	0.00314123	0.000535131	0.0018233	0.00168562	0.000186796	0.00164957	0.00184646	0.000764786	0.000419188	0.000401636	0.000280459	0.000847799	0.000236205	0.000470524	0.000400448	0.000775061	0.00117658	0.000511991	0.000184099	0.000549559	0.00054694	0.000645136	0.00111859	0.000825571	0.000336885	0.000248947	0.000482612	0.000497871	0.000380952	0.00036521	0.000554669	0.000645874	0.000576996	0.000388373	0.000453287	0.000401288	0.000582929	0.000353412	0.000387532	0.000520127
4.392	0.00065595	0.000550323	0.000322285	0.00424532	0.000565666	0.00147542	0.00166639	0.00119328	0.00107529	0.00128031	0.000108033	0.00145259	0.00129731	0.000390556	0.00103245	0.00117852	0.000796632	0.00113072	0.000728061	0.000652505	0.000355959	0.000370032	0.000363231	0.000687476	0.000695356	0.000236516	0.00093244	0.00059692	0.000438547	0.000296798	0.000933646	0.000637056	0.000576548	0.000650776	0.000551942	0.000619804	0.000447116	0.000349365	0.000423084	0.000758489	0.000420748	0.000561143	0.000888782	0.000627586	0.000577615	0.0006655	0.000542535	0.000699657	0.00064547
4.394	0.000123224	0.00393732	0.003086	0.000190462	0.000300562	0.00247208	0.0013779	0.00181938	0.001625	0.00202169	0.000603272	0.0013048	0.00125394	0.00137262	0.00143375	0.00122733	0.000862555	0.000529798	0.0011028	0.00103736	0.00109659	0.000738254	0.000757844	0.000567886	0.000626829	0.000457819	0.000547903	0.000644337	0.000507367	0.00115967	0.00105973	0.00147241	0.000931209	0.00082877	0.000903538	0.000564244	0.000638378	0.000758811	0.000645061	0.000888995	0.000771211	0.000593628	0.000732014	0.000950751	0.000836457	0.000706426	0.000650567	0.000744266	0.00063012
4.396	0.000270132	0.00102208	0.00171277	1.78813e-05	0.000238874	0.000538742	0.00115421	0.00017646	0.000949834	0.00237865	0.00327477	0.000744918	0.000761465	0.000403565	0.00336552	0.000176262	0.000316974	0.000468279	0.000697807	0.00177737	0.00074666	0.000514425	0.000471429	0.0010833	0.00106107	0.00131652	0.00105011	0.000683488	0.00109594	0.00162131	0.000605186	0.00106091	0.000623868	0.00100657	0.00156787	0.00087017	0.000871867	0.000900474	0.000741468	0.000768628	0.000880427	0.000809149	0.00099711	0.000769905	0.000915029	0.000645036	0.000843254	0.00089809	0.000819707
4.398	0.00424476	0.000742521	0.000350078	0.00212563	0.00113724	0.000347341	0.000308905	0.00209285	0.00180355	0.0015108	4.43393e-05	0.00170931	0.000440592	0.000514075	0.000343841	0.000656562	0.00194704	0.00087318	0.00202549	0.000428966	0.00072521	0.00108558	0.00119943	0.00126801	0.00152563	0.00108292	0.00143216	0.000531167	0.00137207	0.000643425	0.000743795	0.00130781	0.00108447	0.000752586	0.00098921	0.00117968	0.00092979	0.000672218	0.000718889	0.000936325	0.00080823	0.00100789	0.000842564	0.00113324	0.00125174	0.000671519	0.000761426	0.000817314	0.000819981
4.4	0.00753157	0.00236055	0.00160371	0.00570739	0.00110972	0.000436944	0.00201339	7.88132e-05	0.00435793	0.000156983	0.00106091	0.000831238	0.00102842	0.00040956	0.000908511	0.000271546	0.000638241	0.00236106	0.000177141	0.000771016	0.00171984	0.000578136	0.000882088	0.00170745	0.000598867	0.000959529	0.000973842	0.000749395	0.00140052	0.000972593	0.00148737	0.00129656	0.000751312	0.00130361	0.000727775	0.000780536	0.00121645	0.00087059	0.000830226	0.00110123	0.000948765	0.000791882	0.00107531	0.0008662	0.00106716	0.000911833	0.000860524	0.000858526	0.000698928
4.402	0.000508115	0.00177283	0.000489604	0.00489148	2.70641e-05	0.00154129	0.000166583	0.000528713	0.00530349	0.00336243	0.000580369	0.000226561	0.001472	0.000352504	0.000643554	0.00255143	0.00061128	0.00164875	0.000471974	0.000542503	0.000722912	0.00112503	0.0010155	0.000473378	0.000982933	0.00070647	0.00155803	0.00099416	0.000312373	0.00104647	0.000721747	0.000950121	0.000868312	0.000901594	0.000654793	0.000622845	0.000864614	0.000771814	0.000969595	0.000760853	0.000713397	0.00062885	0.000903007	0.000809516	0.000898148	0.000699067	0.00084393	0.000787062	0.000690987
4.404	0.000468596	3.68252e-05	0.00101724	0.000543688	0.00196574	0.00234243	0.00447031	0.00129163	0.00230675	0.00149395	0.00102768	0.00156275	0.00261232	0.000336302	0.00136873	0.000741462	0.00119169	0.000359831	0.00110592	0.001066	0.000375873	0.000700018	0.00110551	0.00151592	0.00170564	0.0011365	0.000778714	0.000915535	0.000605325	0.000589011	0.00105447	0.00066782	0.000775818	0.000736667	0.0012386	0.000740919	0.000780426	0.000816798	0.000499067	0.000433456	0.000785362	0.000691087	0.000762583	0.000766765	0.000781156	0.000548856	0.000819581	0.000792253	0.000618908
4.406	0.00160563	0.00381288	0.00433582	0.00388296	0.00118866	0.000320705	0.00100744	0.0025669	0.00110766	0.00174325	0.00114713	0.000909329	0.00377878	9.47299e-05	0.000497954	0.00145718	0.00100371	0.00116951	0.00173584	0.00139972	0.00200503	0.000523758	0.000550207	0.00101181	0.000690573	0.000852505	0.000906613	0.000502471	0.0012264	0.000562147	0.000322708	0.00052242	0.000881213	0.00101974	0.000845765	0.000547863	0.000798257	0.000523052	0.000682287	0.000950468	0.000703512	0.000513921	0.000917935	0.000648158	0.000706386	0.000730217	0.000694867	0.000593099	0.00058501
4.408	0.00292633	0.00207289	0.00148666	0.000874871	0.0016877	0.00122107	0.00327074	0.00235201	0.00139578	0.00182536	0.00120828	0.000647499	0.000400314	0.000588888	0.000386925	0.000799908	0.00190847	0.00134083	0.00127437	0.00250848	0.00134554	0.00215158	0.00149149	0.000994366	0.00101542	0.00168593	0.0011828	0.000760608	0.000989915	0.000749536	0.000735792	0.000737361	0.000625846	0.00112961	0.000925634	0.000922929	0.000623512	0.00101922	0.000629327	0.000658415	0.0010193	0.000818037	0.000925608	0.00068478	0.000781384	0.000638233	0.000718774	0.000658553	0.000658549
4.41	0.00350229	0.00347579	0.000244713	0.000664377	0.00107804	0.000778259	0.00130685	0.00245574	0.000775588	0.000801441	0.00171503	0.0010899	0.000316612	0.0025637	0.00167496	0.000406394	0.000618662	0.00143999	0.00121898	0.00128541	0.000613377	0.00045937	0.00113367	0.000677868	0.00121435	0.00124536	0.00134376	0.00148579	0.000894306	0.00101543	0.000891461	0.000808725	0.00143116	0.00111558	0.0016282	0.00107118	0.00118269	0.000886051	0.000957007	0.00102045	0.00101216	0.000958149	0.000818193	0.000776966	0.000835764	0.000802279	0.000846288	0.000774152	0.000832222
4.412	0.000291621	0.00374705	0.00180919	0.000880327	0.00107378	0.000910378	0.00312506	0.00416851	0.00300106	0.000397996	0.000428593	0.00189811	0.00163303	0.00202721	0.000489469	0.000465775	0.000684086	0.000929983	0.00167312	0.0014136	0.00160934	0.000988862	0.00136189	0.00110351	0.000567991	0.00105081	0.000774929	0.00128113	0.000982001	0.000970836	0.000869496	0.00105896	0.00106383	0.00122644	0.000994336	0.000694166	0.000630485	0.000752942	0.00107777	0.00101748	0.00130158	0.00114266	0.00101762	0.000871651	0.00131306	0.000889609	0.000798405	0.000989514	0.000930765
4.414	0.00105794	0.000472536	0.00522503	0.00317597	0.000204321	0.000573366	0.00131036	0.00197581	0.00129807	0.00443529	0.000894693	0.00436511	0.00285802	0.000981566	0.00250076	0.00133194	0.00106921	0.000466376	0.000684684	0.00130099	0.0011619	0.00157541	0.00048554	0.00220629	0.00169847	0.000975669	0.000650679	0.00157683	0.000912782	0.000993997	0.000800926	0.000783915	0.0010086	0.00129778	0.00116874	0.00106583	0.000979886	0.00120949	0.00119247	0.000885378	0.000926374	0.000877956	0.000876458	0.0011334	0.000788368	0.000982767	0.0010634	0.00100623	0.000921089
4.416	0.00375333	0.000931059	0.0019724	0.00198809	0.00296404	0.00151414	0.00286725	0.00326623	0.00116138	0.00126386	0.000811867	0.0019028	0.000512177	0.00183927	0.0011045	0.00222257	0.000992358	0.000638743	0.00270744	0.00100894	0.00067117	0.000765115	0.00263578	0.0014803	0.00199739	0.00154808	0.00104402	0.000699841	0.00118264	0.00132332	0.00153481	0.000792572	0.000964577	0.00135548	0.00089827	0.00120013	0.00105126	0.000832055	0.000823698	0.000751675	0.000963261	0.000907033	0.000979038	0.00100354	0.000780963	0.00108785	0.00113647	0.000864906	0.00093677
4.418	0.00152294	0.00232884	0.00103839	0.00102599	0.00112745	0.000478891	0.00357082	0.00149235	0.00091212	0.000844095	0.00177661	0.00216466	0.00112447	0.000965434	0.000971496	0.00268409	0.000733304	0.000234779	0.00123592	0.0022017	0.000927924	0.00180061	0.0010274	0.000651058	0.000777751	0.000321852	0.00140591	0.00215409	0.00101498	0.001115	0.000553008	0.00112878	0.00109442	0.00147573	0.00136106	0.00100033	0.00100789	0.000958227	0.00131837	0.00106057	0.00101301	0.000840406	0.0010064	0.000756405	0.00110396	0.000787053	0.000975994	0.00112262	0.000816653
4.42	0.00256209	0.00339236	0.000213501	0.000868181	0.000252859	0.0017552	0.000729106	0.00146672	0.000547248	0.00287739	0.000883566	0.000799109	0.00155221	0.000866932	0.00188299	0.00284893	0.000375751	0.0015919	0.000980771	0.00118658	0.00131926	0.000529692	0.000708888	0.000991383	0.000820055	0.00182959	0.000535888	0.00175467	0.000916593	0.000793533	0.000732413	0.00143125	0.000430767	0.000941879	0.00129372	0.000923591	0.000795511	0.000944108	0.000686543	0.000787269	0.000806319	0.000769728	0.000940254	0.000744374	0.000956278	0.000921308	0.000792116	0.000988268	0.00106649
4.422	0.00296391	0.00242781	0.00182689	0.000800976	0.00248573	0.000398098	0.00143012	0.000685184	0.000420357	0.00155431	0.000800767	0.000598866	0.000339609	0.000786767	0.000958683	0.00107136	0.00124185	0.00112692	0.000674947	0.000664296	0.000640514	0.000321761	0.000751697	0.0012309	0.00100855	0.000526821	0.0010684	0.00074331	0.000884806	0.00155584	0.000835964	0.000576951	0.00171141	0.00088341	0.000563099	0.00106115	0.000633592	0.00114805	0.00108973	0.00102704	0.000857774	0.000913491	0.000777588	0.000957523	0.000713047	0.00086417	0.000778332	0.000853135	0.000783234
4.424	0.00274658	0.00196848	2.02196e-05	0.000792195	0.000338044	0.00164283	0.00227999	0.000276971	0.00321004	0.000845901	0.00309025	0.000956806	0.000406291	0.00100045	0.000553446	0.000472392	0.000889828	0.00343173	0.000873436	0.00122349	0.00154642	0.00175145	0.00106768	0.000943641	0.0023796	0.000741658	0.00093392	0.00111879	0.000706741	0.00168793	0.000918832	0.00077472	0.000994891	0.000876225	0.00086375	0.000787871	0.00094319	0.00108788	0.000943346	0.000860053	0.000780159	0.000977803	0.000925819	0.000866946	0.000859348	0.000796026	0.00103494	0.00076781	0.000890904
4.426	0.00537924	0.00108458	0.00202477	0.00488252	0.00042259	0.00111701	0.000992492	0.00203863	0.00261088	0.0031072	0.000314911	0.00130182	0.000955503	0.00179642	0.000509897	0.00114203	0.000316421	0.00118144	0.000657536	0.000903829	0.000930582	0.00129136	0.000641989	0.000827388	0.00123292	0.00102485	0.00132852	0.00101505	0.00144062	0.00115687	0.00079459	0.000973533	0.000728836	0.000874915	0.00101193	0.000970028	0.00132459	0.000753772	0.00101769	0.00090262	0.000802862	0.00118636	0.000947203	0.000925275	0.000855756	0.00088929	0.000985833	0.000990378	0.000889334
4.428	0.00122907	0.00354104	0.00305112	0.00185243	0.000339499	0.00101015	0.000984528	0.00198078	0.00161183	0.00123635	0.0021581	0.00041355	0.00102638	0.000853255	0.00133657	0.00157762	0.00151711	0.00156861	0.0012193	0.00101254	0.000960057	0.00106984	0.00108876	0.00160594	0.00149425	0.00171413	0.00100321	0.000982043	0.00100628	0.00205438	0.00125331	0.0019686	0.000983605	0.001227	0.00105309	0.00117508	0.000986886	0.00145709	0.00112357	0.00100907	0.00105612	0.00111158	0.000867553	0.00121956	0.00117291	0.00119402	0.00104678	0.00103582	0.00107677
4.43	0.00119557	0.00166413	0.00168482	0.00195152	0.00250809	0.00174204	0.000581821	0.00140595	0.00275125	0.00144473	0.00219639	0.00257368	0.000602639	0.00207529	0.00249491	0.00103946	0.00210162	0.000723114	0.000997056	0.000971021	0.00236459	0.00226252	0.00129095	0.00114049	0.00125092	0.00177529	0.00146696	0.00103951	0.00180322	0.00106969	0.000861707	0.00120529	0.00086138	0.000760346	0.00111197	0.00100095	0.00128074	0.000972974	0.00128233	0.00100176	0.000887966	0.00112002	0.00100183	0.00122139	0.000989162	0.00122294	0.00102272	0.0010932	0.000833014
4.432	0.0012438	0.000907595	0.00314081	0.000696337	0.0019881	0.00279644	0.000644651	0.00249833	0.00175551	0.000231981	0.000540264	0.000379597	0.000280983	0.00194052	0.00157009	0.000880252	0.000524353	0.00174374	0.00180518	0.000701586	0.00121673	0.000528288	0.00197426	0.000965077	0.000941174	0.00140935	0.00120811	0.000977451	0.00192653	0.00118447	0.00138633	0.00160117	0.00100484	0.000854504	0.00123231	0.00159705	0.00136323	0.000894749	0.00100752	0.00113032	0.00119018	0.00107745	0.00125723	0.00098029	0.00115338	0.00106749	0.00108946	0.000987751	0.00105624
4.434	0.00023832	0.00180173	0.00192582	0.00426542	0.00151836	0.00396136	0.00150308	0.00109694	0.00303575	0.00302618	0.000712498	0.000753614	0.00149003	4.217e-05	0.00164152	0.00118532	0.000759048	0.00150541	0.00124928	0.00240681	0.00106192	0.00212816	0.00172903	0.0011446	0.0017691	0.00189125	0.0006497	0.00129166	0.00113667	0.0011426	0.00155279	0.00113382	0.00111228	0.0011007	0.00128376	0.000849293	0.000908126	0.00113831	0.000886642	0.00113282	0.00105557	0.000971517	0.000981849	0.00110361	0.00103311	0.000961444	0.00089693	0.00106013	0.00103218
4.436	8.39873e-05	0.00199047	0.00367241	0.00151796	0.00429977	0.00113882	0.00245665	0.000488044	0.00306672	0.000913116	0.000664405	0.000506751	0.00118501	0.0015316	0.000588606	0.00235381	0.000906233	0.000757493	0.000483705	0.000784195	0.00189163	0.00104491	0.00120826	0.00103365	0.000874018	0.00137011	0.00113836	0.00205435	0.00132383	0.000892347	0.000936451	0.00109506	0.00106405	0.000893761	0.00129697	0.000698876	0.000752974	0.000814797	0.00114052	0.00105485	0.000918242	0.000570024	0.000966224	0.000893713	0.000891231	0.00102095	0.000874627	0.000824605	0.000877288
4.438	0.00804984	0.000360105	0.0022664	0.000567603	0.000234153	0.00130131	0.0014844	0.000550612	0.000550976	0.00281212	0.00231391	0.000430871	0.000253344	5.50597e-05	0.00107108	0.00316384	0.0015989	0.000615425	0.00141	0.00137038	0.000451799	0.00118511	0.00167191	0.000858378	0.00176483	0.0012021	0.00102195	0.00117792	0.000961782	0.00126483	0.0012282	0.00108525	0.00149944	0.00082497	0.000776443	0.000956091	0.000940954	0.000711551	0.000946012	0.000878016	0.000979636	0.000585615	0.0006377	0.000906863	0.000777459	0.000753909	0.000984184	0.000884982	0.000707229
4.44	0.00234658	0.00146381	0.00259816	0.000208762	0.00169989	0.000451891	0.000105022	0.000136255	0.00176211	0.000200924	0.00128637	0.000190524	0.000364634	0.00314062	0.000600997	0.00218017	0.00201407	0.000812444	0.000356364	0.000898	0.000987666	0.000617644	0.000810558	0.000671749	0.00120873	0.000432816	0.000712697	0.000691767	0.00130577	0.00117102	0.00115802	0.000937198	0.00137876	0.00047263	0.000850087	0.000841268	0.000894595	0.000771886	0.000933342	0.00100804	0.000994294	0.00070159	0.000848796	0.000833183	0.00095527	0.000808914	0.000685594	0.000655845	0.000825697
4.442	0.0025957	0.0069701	0.000694303	0.00221147	0.00117671	0.00203522	0.00105157	0.00383676	0.00217485	0.000730764	0.00207254	0.00298424	0.000687196	0.000525063	0.0032922	0.000329417	0.00117958	0.00123993	0.00106768	0.00238041	0.00132803	0.00127189	0.00131793	0.0014474	0.0005936	0.000843344	0.00171176	0.000935026	0.00148646	0.000919863	0.000658623	0.000909465	0.000912628	0.00105439	0.00097302	0.000769629	0.000999211	0.000797842	0.00071543	0.00142973	0.000898879	0.000707908	0.00101739	0.00100055	0.000909667	0.00104755	0.000842611	0.000956383	0.000844892
4.444	0.00772303	0.00166503	0.010444	0.002729	0.00249966	0.0013747	0.00220323	0.00241822	0.000933709	0.00124549	0.00181479	0.00211446	0.00144097	0.000921664	0.000797813	0.000320914	0.000718536	0.000723103	0.00233485	0.00137769	0.000900205	0.00185144	0.00106603	0.000963516	0.00105887	0.00169935	0.00216322	0.00133513	0.00225263	0.00114303	0.00120664	0.00122181	0.0012492	0.000810242	0.00105332	0.001616	0.0013731	0.00130364	0.00103468	0.000925397	0.00138711	0.000729211	0.000993396	0.000895718	0.00115097	0.00103023	0.000897581	0.00104356	0.000984952
4.446	0.0072197	0.00185046	0.00147889	1.38789e-05	0.00374824	0.0015578	0.00119098	0.00202844	0.000682346	0.00191941	0.00105561	0.00270419	0.00287765	0.00259293	0.000317874	0.000744709	0.00127072	0.00125147	0.00104853	0.00160512	0.00153588	0.00213588	0.00106465	0.000611717	0.00141029	0.00166964	0.00127363	0.00136605	0.00113376	0.00121462	0.0014133	0.000882756	0.00122171	0.0014381	0.00150399	0.00122381	0.000929885	0.00121654	0.00126645	0.000929351	0.00130787	0.000998576	0.00122945	0.00149229	0.000899516	0.00125559	0.000935754	0.0013102	0.00132605
4.448	0.00178764	0.00343397	0.00305883	0.00169122	0.00169235	0.0040928	0.00111091	0.000699205	0.000928693	0.00148693	0.000408669	0.00331871	0.000607133	0.00210231	0.00112077	0.00110688	0.00163921	0.00188361	0.000604194	0.000492854	0.00117027	0.000786202	0.00105055	0.00205994	0.000786066	0.00112509	0.00090554	0.00172142	0.0011929	0.000975227	0.00150278	0.00122016	0.00111496	0.00124011	0.00128744	0.000829229	0.00156478	0.000913677	0.000973708	0.00121067	0.00108378	0.0010428	0.00114769	0.000946133	0.00104195	0.00106621	0.00127685	0.00109734	0.00118128
4.45	0.000224397	0.00103306	0.00052381	0.0015007	0.00567736	0.000132262	0.000914339	0.00219246	0.00156548	0.000516078	0.00104459	0.000383402	0.00181096	0.00169749	0.000868357	0.00209411	0.00149287	0.000512245	0.00151407	0.00180656	0.00169564	0.000481523	0.00123652	0.00165714	0.000822653	0.00128119	0.00164123	0.00114282	0.00057303	0.000935192	0.000631698	0.000789006	0.00118294	0.00102213	0.00108813	0.00123262	0.00131794	0.000959854	0.0011292	0.00112947	0.000910583	0.00104063	0.00113804	0.00114056	0.00108636	0.00106345	0.00110524	0.00110991	0.0010087
4.452	0.00431243	0.00026635	0.00261869	0.00393384	0.00152794	0.00151036	0.00252969	0.00138426	0.00141659	0.00127155	0.00154182	0.00143167	0.000926282	0.000937476	0.000980099	0.00102999	1.1363e-05	0.00204558	0.00157637	0.00083099	0.00170277	0.00124136	0.00122304	0.00064514	0.000451983	0.000840636	0.000552692	0.0011707	0.000866026	0.00111822	0.000831861	0.00141096	0.000571919	0.000955728	0.000815487	0.000938356	0.000802367	0.000954768	0.00117989	0.000899555	0.000918418	0.00116504	0.000982886	0.00083409	0.000993651	0.00118002	0.000912844	0.0010376	0.000858678
4.454	0.000260034	0.000430873	0.00188433	0.0027504	0.000499701	0.000829269	0.00219242	0.000611723	7.13621e-05	0.000118251	0.000217774	0.000602259	0.000115869	0.00128622	0.0010897	0.00121796	5.76487e-05	0.000464771	0.00211924	0.00086485	0.000529919	0.000454449	0.000647894	0.000813577	0.000317899	0.000475664	0.00085158	0.000915367	0.00115027	0.000475828	0.00143788	0.000767322	0.00120676	0.00105506	0.000885001	0.000949549	0.000759062	0.000867618	0.000874839	0.00107914	0.00093281	0.000713237	0.000972361	0.00110548	0.000769215	0.000631294	0.000776473	0.000872563	0.00089659
4.456	0.00558203	0.000342959	0.000330953	0.00138027	0.00314989	3.04319e-05	0.00207487	0.00185726	0.000511863	0.0010981	0.00015521	0.000982038	0.000891012	0.00134889	0.000326629	0.000375513	0.00170381	0.000460877	0.000445487	0.000475721	0.0011274	0.00121881	0.000499348	0.00108137	0.00075185	0.000567403	0.000699841	0.000954204	0.00117267	0.00116463	0.0011674	0.000927815	0.00088939	0.00106003	0.000635741	0.00127064	0.000802738	0.000559454	0.000809534	0.000674311	0.000722556	0.000719001	0.00073787	0.000908833	0.000918549	0.000852145	0.000827258	0.00077979	0.000753792
4.458	0.0039415	0.00202877	0.000663672	0.00391291	0.000747306	0.00223402	0.000881564	0.000604385	0.000337416	0.00040598	0.00496716	0.000287007	0.000134408	0.000957355	0.00154347	0.000312736	0.00179449	0.000986404	0.0010421	0.000955005	0.000381113	0.000617584	0.00143779	0.00127029	0.000330526	0.000580858	0.000976211	0.000696755	0.000975873	0.000791638	0.00114377	0.000820467	0.000981849	0.00115747	0.000705427	0.000625218	0.00101647	0.000821984	0.000695463	0.000932683	0.000874807	0.000909951	0.000780492	0.000665062	0.000868757	0.000810403	0.000781165	0.000978212	0.000934439
4.46	0.00549765	0.00273349	0.000628818	0.00291251	0.00301153	0.0008712	0.000467637	0.00363806	0.00216449	0.000145596	0.000677631	0.000334483	0.000653982	0.000644042	0.00176662	0.001211	0.00119314	0.00123726	0.00078528	0.00170442	0.00151333	0.0013601	0.00122654	0.000451862	0.000809305	0.00151066	0.00115131	0.000789882	0.00103174	0.00122961	0.000700685	0.00132737	0.00164896	0.000998092	0.000833646	0.000952737	0.00100253	0.000709288	0.000786741	0.000986533	0.00113263	0.000964911	0.000851034	0.000969515	0.000843169	0.00104049	0.00103618	0.00103984	0.000852759
4.462	0.00180266	0.00370137	0.00283874	0.00109616	0.00119561	0.0015118	0.00174895	0.00213209	0.000681103	0.00148654	0.00182204	0.00208222	0.00152071	0.00106553	0.00141802	0.00109821	0.00155643	0.00130029	0.0018855	0.00124093	0.00140603	0.00106424	0.0010213	0.000874364	0.00109652	0.00186087	0.000643746	0.000897183	0.00117452	0.00114427	0.000900528	0.000820257	0.00093722	0.000898699	0.00118943	0.00115092	0.000967145	0.000834552	0.000862179	0.00113882	0.0010615	0.00113573	0.00114387	0.00107996	0.000845518	0.0013318	0.00117976	0.000913419	0.00100018
4.464	0.000995837	0.00109824	0.00106192	0.00280647	0.00201651	0.0051952	0.00088038	0.000608896	0.00228224	0.000733089	0.000343329	0.00118292	0.00111927	0.000978991	0.0010003	0.000538836	0.00120717	0.000834181	0.000938346	0.00254745	0.000995564	0.00129825	0.00048565	0.0010574	0.000285587	0.000822566	0.00122357	0.000973199	0.00106604	0.000829282	0.00142592	0.00120742	0.0010902	0.00107387	0.000755801	0.00140041	0.00107887	0.00143389	0.000966456	0.00100117	0.000973173	0.00121437	0.00115359	0.00095539	0.00108988	0.00132469	0.00106461	0.00113819	0.00109273
4.466	0.00391551	0.0027839	0.00440787	0.00240482	0.0015242	0.000426189	0.00377261	0.000912766	0.000197402	0.000213579	9.75998e-05	0.000609488	0.000866482	0.00272585	0.00101373	0.00144468	0.00105938	0.00252887	0.000571352	0.00088075	0.000432734	0.00143798	0.00124497	0.00118137	0.00120453	0.00123161	0.000926202	0.000915511	0.000790052	0.00195385	0.00103932	0.000935597	0.000848225	0.0015078	0.000912697	0.00110583	0.00125408	0.00141943	0.00142306	0.00112629	0.000939129	0.00101621	0.000959121	0.0012488	0.001153	0.00112406	0.00109705	0.00109191	0.00101723
4.468	0.00124507	0.000395928	0.00263047	0.00460136	0.00197248	0.00041246	0.00116277	0.00160428	0.000280891	0.00314585	0.00267722	0.000246348	0.00191009	0.00122291	0.000770319	0.000828798	0.00112161	0.00141291	0.000725352	0.000735278	0.000970135	0.000711266	0.000957117	0.000615154	0.000778986	0.000876796	0.00129252	0.00128896	0.00134332	0.000543535	0.00107855	0.00101252	0.00110831	0.000710896	0.000661512	0.000783496	0.00115178	0.00106522	0.000867549	0.00097348	0.00111274	0.00120052	0.00140549	0.000919751	0.00110841	0.000822383	0.000948165	0.00089951	0.00102807
4.47	0.00169215	0.00181705	0.00166075	0.00148009	0.000504901	0.00457848	0.000203221	0.000804138	0.00109443	0.000328626	0.0010517	0.000715373	0.00068846	4.50666e-05	0.000869749	0.000378634	0.00113251	0.00109215	0.00144825	0.00121611	0.00076049	0.000800331	0.00166583	0.00124657	0.00113493	0.00115225	0.00125209	0.000648784	0.000524499	0.000893445	0.000550723	0.000728336	0.000644902	0.000736375	0.000723501	0.00106048	0.000752219	0.00105044	0.00108381	0.000686659	0.00101326	0.00112694	0.000918104	0.000962813	0.00114364	0.000815424	0.00114499	0.000907269	0.00102484
4.472	0.000918178	0.002489	0.000507478	0.000924035	0.00156991	0.00027675	0.00120225	0.000220433	0.000568948	0.00176028	0.000379352	0.000465806	0.000842714	0.000815701	0.00319361	0.00153115	0.0015137	0.00163358	0.00077892	0.000885991	0.00130485	0.00118723	0.000931598	0.00120888	0.00133588	0.000503045	0.00117469	0.00143526	0.00107616	0.000781655	0.00109014	0.000879167	0.000820009	0.000816645	0.000783637	0.00112748	0.00063843	0.000940459	0.000845511	0.00089092	0.000912361	0.00111003	0.000686984	0.00100942	0.000881581	0.000987103	0.0010153	0.000808918	0.00100103
4.474	0.000496864	0.00212579	0.000336494	0.00539373	0.000649556	0.000388781	0.000142167	0.000561254	0.00182401	0.000207311	9.48158e-06	0.0017849	0.00321015	0.00129006	0.00155612	0.0018423	0.000833802	0.00122399	0.000613882	0.000589778	0.000982927	0.000839575	0.000891961	0.00164314	0.000775742	0.000938042	0.000721888	0.000421801	0.00120945	0.000492881	0.000896112	0.000799884	0.00088922	0.000904574	0.000656627	0.00124267	0.00100071	0.00074735	0.000934014	0.000618802	0.000958074	0.000984376	0.000849977	0.000686938	0.00089	0.00112605	0.00106438	0.000993879	0.00100413
4.476	0.00313878	0.00211739	0.00265647	0.00490439	0.00444057	0.00164753	0.000709878	0.00387332	0.00149851	0.00114748	0.000628177	0.000280594	0.000154763	0.00118038	0.000331663	0.000331362	0.000785421	0.00152933	0.00064976	0.00127254	0.00176115	0.000747018	0.00108675	0.000923539	0.000562033	0.000816924	0.00118391	0.00112253	0.00113921	0.00106331	0.000931255	0.00125464	0.00161064	0.00101587	0.000943361	0.00120323	0.00099547	0.00107052	0.00103715	0.000875171	0.00106501	0.00122343	0.000813535	0.00115528	0.000840462	0.00122899	0.00100049	0.0010706	0.0010562
4.478	0.00123683	0.00103687	0.0034903	0.00351902	0.00110276	0.00416445	0.00236495	0.00238062	0.000209227	0.000882897	0.0014032	0.000110665	0.00293121	0.00295863	0.00221271	0.000925192	0.00235237	0.00150204	0.000508662	0.0017426	0.00103558	0.000683385	0.00124215	0.000965005	0.000831929	0.0009299	0.000957074	0.00055249	0.0012523	0.0013873	0.00129904	0.00115274	0.00130877	0.0010659	0.00137515	0.0013705	0.00109093	0.0010178	0.00104685	0.00116065	0.00116952	0.00136183	0.00124219	0.00100328	0.00112265	0.0011098	0.00107039	0.00104904	0.00121548
4.48	0.00143192	0.00056579	0.00125529	0.000151175	0.0022183	0.00515362	0.00241526	0.00140656	0.00258487	4.5079e-05	0.000380437	0.00129376	0.000837154	0.00118774	0.000176219	0.00103951	0.00167055	0.00159037	0.00168455	0.00108251	0.00179261	0.00129673	0.000807874	0.000878641	0.00100991	0.00126999	0.00157839	0.00158312	0.00165552	0.000814396	0.00108576	0.000775794	0.00112658	0.000959707	0.00110446	0.00116284	0.0014998	0.00134804	0.00118518	0.00111651	0.00107993	0.001036	0.00127491	0.0012327	0.00138574	0.000960776	0.00104405	0.00126268	0.00100755
4.482	0.00143057	0.00123461	0.00147869	0.000257507	0.00026017	0.00328615	0.00208648	0.000493811	0.000735736	0.00068826	0.00364866	0.00107434	0.00186261	0.00298965	0.0018858	0.0016343	0.0012119	0.000621627	0.00232474	0.00176774	0.000886836	0.00104024	0.000745403	0.00164825	0.00121443	0.00116017	0.00171628	0.00121488	0.00087818	0.000895763	0.000607462	0.0017002	0.00103703	0.000952511	0.00174733	0.000872999	0.000957026	0.000787859	0.00120608	0.00108553	0.00120639	0.00118311	0.00133295	0.00125845	0.00119487	0.00120327	0.00129701	0.00128471	0.00124608
4.484	0.00501125	0.00168972	0.00266284	0.00500289	0.00204986	0.00130411	0.00100894	0.000139371	0.00342656	0.00186369	0.00247114	0.00158813	0.00113422	0.000520404	0.000786258	0.000557797	0.00153875	0.000835774	0.00106506	0.00139528	0.00123295	0.000719982	0.000958534	0.000680471	0.00189419	0.000964547	0.0012965	0.0018142	0.00156429	0.00146354	0.000949768	0.00134215	0.00121212	0.00166575	0.00124727	0.00153249	0.00116611	0.000966271	0.0014302	0.000859521	0.00112145	0.00143826	0.00102602	0.00139536	0.00119806	0.00108461	0.00118139	0.00130055	0.00115122
4.486	0.00385512	0.00150434	0.00168214	0.00308284	0.000360494	0.00113594	0.000732207	0.000553941	0.000891024	0.00226236	0.0014864	0.000687342	0.000810024	0.000786654	0.000671856	0.000398266	0.000861619	0.00173155	0.00130796	0.00178895	0.000579282	0.00119151	0.00105689	0.00067109	0.00175925	0.00070129	0.00107598	0.00077832	0.00109862	0.00100662	0.00162328	0.00134301	0.0010778	0.00117802	0.000925241	0.00149687	0.00129256	0.00110683	0.0011857	0.00122065	0.001171	0.000886129	0.00119667	0.00116261	0.00119373	0.00131506	0.00149794	0.00115452	0.00108295
4.488	0.00171895	0.0013407	0.00248216	0.00230237	0.000758505	0.00133933	0.000621307	0.00191053	0.00172286	0.00229809	0.000937885	0.000599341	0.00313102	0.000873884	0.00045459	0.000987119	0.00142829	0.00072675	0.00164891	0.00261267	0.00239834	0.00189669	0.000667389	0.00172424	0.0015131	0.00113308	0.00117864	0.000770819	0.00180302	0.00086445	0.000981967	0.00116808	0.00111578	0.000963498	0.00124705	0.000763415	0.0011904	0.00112744	0.00137737	0.00085929	0.00105438	0.00123066	0.000932671	0.0010929	0.00124511	0.00105342	0.00106278	0.00110275	0.00108591
4.49	0.00408812	0.000101576	3.77581e-05	0.00200727	0.00100689	0.00227785	0.00301145	0.000838325	0.000925199	0.00280486	0.00226047	0.00081773	0.000550096	0.000972461	0.00181751	0.00119881	0.00165568	0.00192519	0.00160246	0.0012096	0.00231202	0.00177737	0.00161494	0.000785413	0.00127486	0.00181083	0.00139508	0.00155877	0.00142985	0.00123435	0.000855792	0.00112158	0.00109103	0.00118572	0.00136807	0.00142878	0.001337	0.00120166	0.00101282	0.000944325	0.00129509	0.00113006	0.00103658	0.0010751	0.0011922	0.00103068	0.00104067	0.00104942	0.00119937
4.492	0.00133539	0.000831889	0.00345196	0.000323138	0.000518016	0.00308763	0.000306749	0.000397634	0.00164865	0.00262009	0.00047085	0.00182216	0.000652152	0.00107896	0.00141821	0.0033634	0.00284733	0.0023422	0.00108344	0.00069428	0.00230442	0.000866203	0.00133761	0.000780447	0.00221804	0.00122637	0.00117265	0.00131393	0.00154648	0.00179345	0.000705068	0.00149869	0.00168357	0.00134605	0.00156107	0.00109731	0.00106959	0.000988228	0.00119134	0.0010481	0.00124929	0.00129718	0.00106971	0.0012438	0.00143532	0.00120884	0.00147911	0.00119692	0.00109422
4.494	0.00466023	0.00103394	0.000465609	0.000107368	0.000162598	0.000735695	0.00504322	0.00140621	0.000638172	0.00185827	0.00163927	0.00291813	0.00152136	0.00176838	0.00238101	0.00160307	0.00343689	0.00198176	0.00156109	0.00140056	0.00157989	0.00138835	0.00134332	0.000694553	0.00110748	0.00179547	0.00189134	0.000952861	0.00108095	0.00179472	0.00196963	0.00100186	0.00120408	0.00142128	0.00166387	0.0014828	0.00150569	0.00147221	0.0014463	0.00119641	0.0013369	0.0014318	0.00165775	0.00155735	0.00132684	0.00164027	0.00170547	0.00160591	0.00145809
4.496	0.000616544	0.000805041	0.00344303	1.76026e-05	0.00112496	0.000610235	0.00023859	0.00164794	0.00318935	0.00229451	0.00225499	0.00110539	0.00330498	0.00125202	0.00105993	0.00312487	0.00154924	0.00190615	0.000990416	0.00184723	0.00197071	0.00195731	0.00165766	0.000968756	0.0016237	0.00155762	0.00166799	0.00157441	0.00182693	0.00153105	0.00148246	0.00129411	0.00228398	0.00140645	0.00109072	0.00150161	0.00159854	0.00163199	0.00180288	0.00144396	0.0016227	0.00222299	0.0015536	0.00179435	0.00142542	0.00156527	0.00171189	0.00160835	0.00161527
4.498	0.00198566	0.00341735	0.000715952	0.00449686	0.00322854	0.00104318	0.000493053	0.00307751	0.000263479	0.0025634	0.000804894	0.0023162	0.00209334	0.00273219	0.00172042	0.00208968	0.00164195	0.0023692	8.43604e-05	0.00287915	0.00193069	0.00187447	0.00333688	0.00106703	0.00122294	0.00137307	0.000867841	0.00191642	0.00200549	0.00188164	0.00162439	0.00119082	0.00240334	0.00143949	0.00213584	0.001089	0.00159653	0.00118583	0.00160087	0.00164362	0.00138767	0.00141766	0.00131506	0.00145313	0.0017694	0.00175288	0.00163865	0.00160467	0.00166612
4.5	0.000304278	0.00221746	0.000101388	0.0007274	0.00213221	0.00163238	0.00270662	0.0017852	0.00543306	0.00310088	0.00113268	0.00209931	0.00210975	0.000783341	0.000815239	0.00196806	0.000916481	0.00334628	0.0011266	0.00258247	0.00104039	0.00260873	0.00168146	0.0025439	0.00229959	0.00165702	0.00207854	0.00170317	0.0018065	0.00178165	0.00143796	0.00187392	0.00178597	0.0017411	0.00154625	0.00119163	0.00124964	0.00171319	0.00160875	0.00157887	0.00145101	0.0015059	0.00178035	0.00145842	0.00147184	0.00164591	0.00168899	0.0017897	0.00151574
4.502	0.0019901	0.00145406	0.00350961	0.00215572	0.00484075	0.00481224	0.000816394	0.00132416	0.000212866	0.00176943	0.00208417	8.1207e-05	0.0012306	0.00276831	0.0016275	0.000887964	0.00217829	0.00293556	0.0010582	0.0019068	0.0022742	0.00234769	0.00200466	0.000898002	0.00264231	0.00144546	0.00162831	0.00140364	0.00149729	0.00161308	0.00117166	0.0019758	0.00131093	0.00154619	0.0013725	0.00115026	0.0013978	0.00159207	0.00136807	0.00134966	0.0016793	0.00127651	0.00134009	0.00145767	0.00157415	0.00138947	0.00159105	0.00144405	0.00158799
4.504	0.000342953	0.00208252	0.00490963	0.00315367	0.00162287	0.00162175	0.00181185	0.000326661	0.00182763	0.00161204	0.00129798	0.00253319	0.00173296	0.000714315	0.00198588	0.00190834	0.00140669	0.00183587	0.0021723	0.00107304	0.002208	0.00148533	0.00159555	0.0012498	0.002372	0.00179316	0.00154451	0.0022279	0.00129484	0.00126843	0.00237351	0.000968808	0.00194196	0.00160605	0.00134298	0.00133441	0.00199267	0.00137224	0.00175141	0.00172926	0.00133126	0.00157502	0.00148178	0.00140991	0.00139072	0.00137498	0.00136301	0.00139735	0.00165935
4.506	0.000572047	0.00106512	0.00025079	0.00578181	0.0037877	0.00156019	0.000942138	0.00122002	0.00337309	0.000843945	0.00175409	0.00305515	0.00137238	0.00151921	0.00106239	0.00162767	0.00162023	0.0022309	0.000843267	0.00236467	0.0015759	0.00235958	0.00113276	0.0015562	0.00107276	0.00112174	0.00097734	0.00171038	0.00207301	0.00182699	0.00100364	0.00136892	0.00159628	0.00105268	0.00134376	0.00161862	0.00168009	0.00132065	0.00145551	0.00116133	0.00136761	0.00123097	0.00147384	0.00154228	0.00185179	0.0013965	0.00151309	0.00170236	0.00155976
4.508	0.0025498	0.0015976	0.00171431	0.00409694	0.00156972	0.00386599	0.00174188	0.000414633	0.00101374	0.000792419	0.0005201	0.00272892	0.00296066	0.00229758	0.00168094	0.00138009	0.00149029	0.00178155	0.000819755	0.00130575	0.00159856	0.00198942	0.0016255	0.00145665	0.00174659	0.00117984	0.00176469	0.00114475	0.00161605	0.0016076	0.00168446	0.00123403	0.0018116	0.00227945	0.00207702	0.00141192	0.00200547	0.00173576	0.00190649	0.00165948	0.00133168	0.00188632	0.00128159	0.00171957	0.00159808	0.00158815	0.00157403	0.00165988	0.00161912
4.51	0.00275569	0.000835574	0.00485442	0.00396735	0.00152427	0.00207519	0.00324828	0.000857422	0.00275552	0.00334049	0.00408866	0.00299138	0.00278649	0.00385682	0.00273591	0.000829744	0.00277848	0.00329987	0.00257794	0.0015086	0.00131028	0.00237767	0.00109651	0.000907321	0.00189062	0.00247979	0.00142286	0.00125465	0.00198254	0.00118195	0.00245558	0.00164209	0.00201451	0.00152663	0.00158006	0.00157814	0.00197386	0.00181751	0.00181064	0.00188191	0.00192757	0.00186707	0.00143808	0.00200304	0.00172992	0.00207932	0.00167936	0.00184356	0.00182689
4.512	0.00906593	0.00138201	0.00451866	0.000159001	0.00302138	0.00128516	0.00170303	0.00069389	0.00209636	0.00292119	0.0032192	0.0041921	0.00411127	0.00219886	0.00135369	0.00334189	0.00233998	0.00182805	0.00238237	0.000973827	0.00211662	0.00292588	0.00290619	0.00282758	0.0018179	0.00134729	0.00211962	0.00188662	0.00251489	0.00214563	0.00222311	0.00168218	0.00182663	0.00195503	0.00259289	0.00197603	0.00192341	0.001845	0.00178714	0.00186044	0.00220015	0.00177883	0.00213932	0.00201132	0.00194224	0.00224617	0.00226753	0.00201691	0.00223175
4.514	0.0037855	0.00124965	0.00167941	0.00180789	0.00479531	0.00225797	0.00304517	0.000543978	0.00143089	0.000879673	0.00269273	0.00178469	0.00489957	0.00210482	0.00352729	0.00275698	0.00412711	0.00226743	0.00154309	0.00181554	0.00235258	0.00341217	0.00154851	0.003865	0.00203616	0.00193316	0.00215081	0.0018343	0.00176216	0.00222122	0.00165882	0.0019671	0.0024863	0.00188979	0.00242414	0.00191021	0.00232525	0.0019531	0.00221128	0.00253703	0.00203751	0.00227612	0.00172316	0.00250964	0.0022233	0.00197243	0.00257855	0.00222749	0.0022227
4.516	0.000372233	0.0011661	0.00113598	0.00193835	0.00503234	0.00121185	0.00437389	0.00110654	0.00619729	0.00316794	0.000809635	0.00153805	0.0032426	0.00280483	0.00119044	0.00242914	0.00256134	0.00209688	0.00247808	0.00119372	0.00212781	0.00221083	0.00128024	0.00213426	0.00154553	0.0028806	0.00128248	0.00169797	0.00239241	0.00284011	0.00175498	0.00170581	0.00230522	0.0025047	0.00240708	0.00243677	0.00291103	0.00199403	0.00233262	0.00186136	0.00207539	0.00206321	0.002438	0.00249429	0.00219601	0.00239398	0.00226634	0.00202751	0.0022323
4.518	0.00353762	0.00514673	0.00149683	0.00447472	0.00391542	0.00132942	0.00271068	0.0037049	0.00230592	0.00331351	0.00213163	0.00104577	0.00243512	0.0023296	0.00161474	0.00112002	0.00129473	0.00171261	0.0014304	0.00297644	0.00375546	0.00190168	0.00326656	0.00163189	0.00162495	0.00198991	0.00185211	0.00266418	0.00234945	0.00209125	0.002462	0.00260039	0.00148346	0.00197763	0.00222042	0.00226223	0.00190173	0.00195789	0.0022496	0.00226992	0.00210794	0.00208246	0.0020482	0.0022876	0.0022249	0.00198081	0.00223281	0.00215063	0.00237213
4.52	0.00724214	0.00321377	0.000545705	0.00184759	0.00427932	0.00252294	0.00681491	0.00024727	0.00425483	0.00260359	0.0011918	0.00177422	0.00119108	0.00269058	0.00198488	0.00309832	0.00423303	0.00202534	0.0020897	0.00147571	0.00264885	0.00137745	0.0019233	0.00264417	0.0017321	0.00296826	0.00208213	0.00198965	0.00163518	0.00163709	0.0017591	0.00225339	0.00273482	0.00204113	0.00162315	0.00168228	0.0013751	0.00221127	0.00210264	0.00198432	0.00218234	0.00191234	0.00218337	0.002026	0.00200724	0.00223745	0.00231663	0.001971	0.00187525
4.522	0.000513768	0.000757286	0.00330363	0.000463959	0.00600814	0.00314703	0.000610001	0.00997051	0.00181322	0.000838476	0.0038542	0.00120508	0.00126061	0.00256565	0.00209191	0.00182746	0.00165029	0.00261532	0.00103572	0.001275	0.00227748	0.00179992	0.00263776	0.00166502	0.0028254	0.00131575	0.00233364	0.00219361	0.00221254	0.00212804	0.00249793	0.00181339	0.00266138	0.00149893	0.00171884	0.00151351	0.00153	0.00210854	0.00172519	0.00204839	0.00172497	0.0024083	0.00197331	0.00198437	0.00199817	0.00214364	0.00228043	0.00202222	0.00220869
4.524	0.00125295	0.00342698	0.00312896	0.00761659	0.00325955	0.0034714	0.00430273	0.00227683	0.00311279	0.00153007	0.00335926	0.00255475	0.00267729	0.00143581	0.00471465	0.00311299	0.00385243	0.00209019	0.00212911	0.00264341	0.00251177	0.00190886	0.00152876	0.00329995	0.00125644	0.00141135	0.00227478	0.002004	0.00235504	0.0028751	0.00155659	0.00299702	0.00255219	0.00198125	0.00202057	0.0019182	0.0017448	0.00255631	0.00186963	0.00202858	0.00227041	0.00217069	0.00248956	0.00207661	0.00232426	0.00202171	0.0019884	0.00234714	0.00213891
4.526	0.00146823	0.00177435	0.0017385	0.00225092	0.00289549	0.00464837	0.00267348	0.00528076	0.00155127	0.00252794	0.00446881	0.00383079	0.00386868	0.0025629	0.00130544	0.0029244	0.000987075	0.00259466	0.00258275	0.00365557	0.00269635	0.00279046	0.00225297	0.001797	0.00273418	0.00260337	0.00231112	0.00228439	0.00260983	0.00207855	0.00195953	0.00263655	0.00241647	0.00257751	0.00248608	0.00224025	0.00256091	0.00227706	0.0024128	0.00201844	0.00223289	0.00254693	0.00279957	0.00220432	0.00246038	0.00253633	0.00206921	0.00238198	0.00250803
4.528	0.00346176	0.00100576	0.00141577	0.0038646	0.00305691	0.00130395	0.00469878	0.00332321	0.00365706	0.00206034	0.00237335	0.00117657	0.0017585	0.00498394	0.00310838	0.00282638	0.00354462	0.00134289	0.00277967	0.00175421	0.0025216	0.00376252	0.00319019	0.00339477	0.00226183	0.00182639	0.00254942	0.00189904	0.00249431	0.0021914	0.00314537	0.00188175	0.00253806	0.00263977	0.00285192	0.00250336	0.00298884	0.00247745	0.00240376	0.00253766	0.00286403	0.00259677	0.00264763	0.00274491	0.00295448	0.00275204	0.00275828	0.00280124	0.00295565
4.53	0.00267941	0.00439597	0.000605493	0.0043016	0.0114733	0.00305788	0.0047899	0.00238462	0.00263103	0.0050629	0.00229625	0.00304999	0.00570825	0.00297909	0.00247495	0.00187676	0.00198065	0.00415589	0.0021866	0.00222206	0.00185921	0.00289711	0.00346127	0.00174548	0.00374838	0.00244328	0.0034261	0.00315362	0.00248608	0.00305054	0.00363875	0.00246786	0.00307909	0.00315113	0.00343946	0.00343496	0.00328732	0.00316827	0.00233966	0.00277959	0.00277698	0.00269859	0.00295398	0.00293442	0.00302462	0.00279848	0.00306549	0.0028842	0.00318157
4.532	0.00223329	0.0047592	0.000456225	0.00706432	0.00587073	0.00245987	0.00309816	0.00374601	0.00391316	0.00312885	0.00220222	0.00462941	0.005791	0.00214496	0.00154508	0.00194333	0.00452962	0.00300096	0.00356869	0.00421347	0.00502426	0.00370064	0.00336037	0.00392293	0.00421925	0.00309621	0.00325281	0.0025716	0.00304142	0.0032934	0.00318585	0.0028662	0.00310367	0.00363075	0.00282397	0.00333924	0.00316698	0.0029462	0.00305203	0.00252939	0.00287454	0.0031032	0.00289063	0.00302245	0.00295446	0.00293149	0.00338463	0.00315388	0.00325442
4.534	0.00684412	0.000121631	0.0066593	0.00956771	0.00375554	0.00161586	0.00289997	0.00502119	0.00286965	0.00330159	0.00320663	0.00342617	0.00465769	0.00261222	0.00167007	0.00176705	0.00420727	0.00367745	0.00314703	0.00352119	0.00439165	0.00221007	0.00267712	0.00374417	0.00385751	0.00362908	0.00307117	0.00307007	0.00308217	0.00324475	0.00261629	0.00350829	0.00292517	0.00280875	0.00294384	0.00258887	0.00336369	0.00315626	0.00340311	0.0032817	0.00297013	0.00272848	0.00320533	0.00278116	0.00333847	0.00296304	0.00335126	0.00342695	0.00283283
4.536	0.00171578	0.00291195	0.000729603	0.00394387	0.00268295	0.00196468	0.00154299	0.00269621	0.00509142	0.00280019	0.00398636	0.00542797	0.00313361	0.00363344	0.00399294	0.00316805	0.00455439	0.00348492	0.00161096	0.00234341	0.00262191	0.00263774	0.00165096	0.00351942	0.00201339	0.00237459	0.00173565	0.00300498	0.00317897	0.0030342	0.00296985	0.00267788	0.00305914	0.00219883	0.00265857	0.00279046	0.00325511	0.00289728	0.00326597	0.00307375	0.00275759	0.00302638	0.00298211	0.00311636	0.00288453	0.00318044	0.00275673	0.00321261	0.00342247
4.538	0.00169662	0.00236694	0.00573005	0.000846875	0.00341382	0.00452736	0.00152186	0.00493695	0.00182772	0.00184237	0.00404058	0.00274905	0.00529299	0.00129376	0.00252861	0.00317097	0.00481261	0.00456643	0.00203719	0.00169819	0.00252082	0.00212429	0.00225065	0.00370654	0.00275473	0.00381455	0.00271121	0.00344996	0.00328836	0.00273384	0.0030559	0.00268783	0.00275686	0.00227427	0.00236845	0.00250497	0.00251385	0.00245465	0.00322034	0.00332811	0.00332635	0.00245074	0.00284589	0.00365108	0.00307402	0.00327822	0.00282368	0.00312978	0.00303609
4.54	0.0064068	0.000884507	0.00784699	0.00498983	0.00349615	0.00343932	0.00248575	0.000811187	0.00237362	0.00425506	0.00136343	0.00294825	0.00369264	0.00178232	0.0017398	0.00144221	0.00320016	0.00348184	0.00221032	0.00271605	0.00312446	0.00382443	0.00300807	0.00310553	0.00280601	0.0027957	0.00241199	0.00228085	0.0028273	0.00296989	0.00232543	0.00268268	0.00265393	0.0026758	0.00336911	0.00278558	0.00334253	0.00270719	0.00258977	0.00249994	0.0026577	0.00268102	0.00334404	0.00334706	0.0030405	0.00310041	0.00320572	0.00283338	0.00288653
4.542	0.00845298	0.00156476	0.000297708	0.00326149	0.0030576	0.000899496	0.00173873	0.00519129	0.00197571	0.00382584	0.00438306	0.00414834	0.00291438	0.00294135	0.00239744	0.00301215	0.00326307	0.00284916	0.00345956	0.00217627	0.00350491	0.00359946	0.00367825	0.00266772	0.00165709	0.00359249	0.00306991	0.00329323	0.00461382	0.00293223	0.00278947	0.00298407	0.00313407	0.00339507	0.00326545	0.00308543	0.00316534	0.00332092	0.00316489	0.00309811	0.00321612	0.00269494	0.00308747	0.003399	0.00305493	0.00341961	0.00343247	0.00309918	0.00288322
4.544	0.00192234	0.000144819	0.0031215	0.00477376	0.00324033	0.000591255	0.000931312	0.00923024	0.00364419	0.00215958	0.00521403	0.00536626	0.00312016	0.00321062	0.00464196	0.00211901	0.0032239	0.00263378	0.00258965	0.00371768	0.00314179	0.00358074	0.00400528	0.00374737	0.00329614	0.00289576	0.00260838	0.00332351	0.00322622	0.00315825	0.00327808	0.00399549	0.00381891	0.00243678	0.00259243	0.00270008	0.00300323	0.00404656	0.0036132	0.00309685	0.0034406	0.00302747	0.00309079	0.00303837	0.00303716	0.00342799	0.00326681	0.0035245	0.00380119
4.546	0.0044324	0.00331071	0.0035038	0.00444176	0.00453763	0.00663579	0.00524839	0.00543365	0.00423408	0.00641432	0.00328583	0.00449318	0.00451088	0.00349824	0.00460864	0.00235767	0.00256337	0.00426086	0.00198726	0.00311503	0.00305963	0.00440059	0.00405004	0.00395467	0.00401694	0.00285154	0.00187434	0.00376042	0.00327933	0.0030868	0.00317372	0.00351496	0.00339334	0.00351209	0.00310997	0.0043507	0.00353669	0.00316077	0.00347224	0.00361831	0.00366401	0.00367733	0.0040218	0.00386466	0.00355604	0.00345719	0.00345468	0.00386134	0.00379732
4.548	0.00590859	0.00502167	0.00132453	0.00210789	0.00690181	0.00529047	0.00610747	0.00242925	0.00368437	0.00351515	0.00203466	0.00431504	0.00603068	0.00324188	0.00385166	0.00279467	0.00356812	0.00454391	0.00571203	0.00296334	0.00307341	0.00461232	0.00275478	0.00418085	0.00473375	0.00363949	0.00300017	0.00401884	0.0040182	0.00382249	0.00425943	0.00415064	0.00379351	0.00384114	0.00382902	0.00296487	0.00397985	0.00367026	0.00368358	0.00380416	0.00352523	0.00386653	0.00391573	0.00392797	0.00358545	0.00385919	0.00381701	0.00438982	0.00444518
4.55	0.00521016	0.0051438	0.00116637	0.00638571	0.00282748	0.00350645	0.00497797	0.00220618	0.00455439	0.00329169	0.00491925	0.00601547	0.00454626	0.00270249	0.00361872	0.00206157	0.00272082	0.00206142	0.00279209	0.00409342	0.00385104	0.00451606	0.00395665	0.00372983	0.00439676	0.00437425	0.00304081	0.00348186	0.00376004	0.00427169	0.00350027	0.00355139	0.00477663	0.00375	0.00314305	0.00342949	0.00375597	0.00413724	0.00365612	0.00421546	0.00357304	0.00416936	0.00453888	0.00367224	0.00426023	0.00433542	0.00423251	0.00440276	0.00429337
4.552	0.00288091	0.0132271	0.00561108	0.00365809	0.00515281	0.00577083	0.002006	0.00439641	0.00746967	0.00302977	0.00238947	0.00267537	0.0051379	0.00281447	0.00438452	0.00344727	0.00404309	0.00298952	0.00375971	0.00325614	0.00330494	0.00324665	0.00440695	0.00351547	0.00460159	0.00347246	0.00290873	0.00353677	0.00337722	0.0040679	0.00397873	0.00383763	0.00370849	0.00383461	0.00365973	0.00424289	0.00351128	0.00393353	0.00442528	0.00405342	0.00360081	0.00385448	0.00437241	0.0040662	0.00443878	0.00423561	0.00446412	0.00425687	0.00415974
4.554	0.00849956	0.00343207	0.00183368	0.00412101	0.00537209	0.00483856	0.00216366	0.00342442	0.00498431	0.00571826	0.00793295	0.000879079	0.00587033	0.00432129	0.00414777	0.00314953	0.00492691	0.0059292	0.00330417	0.0028324	0.00449461	0.00434295	0.00284286	0.00471881	0.00334408	0.00400411	0.00367406	0.00434369	0.0032096	0.00412506	0.00383672	0.00417936	0.00401412	0.00405176	0.00413855	0.00391697	0.00456397	0.00370218	0.00469225	0.00454721	0.00355638	0.00479605	0.00390737	0.00408376	0.00487257	0.00420088	0.00471243	0.00505295	0.0045842
4.556	0.0016105	0.00530093	0.00809699	0.00544176	0.00211737	0.00502773	0.00322368	0.00488044	0.00544258	0.00246527	0.00165109	0.00491279	0.00316205	0.00316518	0.00349568	0.00533889	0.00531974	0.00397627	0.00324084	0.00332545	0.00176553	0.00330153	0.00440131	0.00269698	0.00323838	0.00583714	0.00360429	0.00426161	0.00398201	0.00434643	0.00381762	0.0041807	0.00413285	0.00407885	0.00389595	0.00407321	0.00353011	0.00383284	0.00460913	0.00368372	0.00460136	0.00451374	0.00446532	0.00458026	0.00439766	0.00419837	0.00401931	0.00398511	0.00462467
4.558	0.00661258	0.000862071	0.00542191	0.00183825	0.00376784	0.00138717	0.00457791	0.004561	0.00516855	0.00349255	0.0033737	0.00479584	0.0057739	0.00396274	0.00402481	0.00355456	0.00559271	0.00488526	0.00306035	0.0025465	0.0045763	0.00402478	0.00217516	0.00467365	0.00406542	0.0058799	0.0035247	0.00459135	0.00549876	0.00338118	0.00388529	0.00444829	0.00455561	0.00426208	0.00410266	0.00447944	0.00491191	0.00434057	0.00374945	0.00392913	0.00455999	0.00419558	0.00464311	0.00484337	0.00443666	0.00460424	0.00481435	0.00489436	0.00466213
4.56	0.0106857	0.00320114	0.00642757	0.00241438	0.0052137	0.0091816	0.00141908	0.00458588	0.00278246	0.00842288	0.00616344	0.00465497	0.00544987	0.00346129	0.00263602	0.00491192	0.0024388	0.00756749	0.00402171	0.00559099	0.00476736	0.0046969	0.00463303	0.00362869	0.00650143	0.0056375	0.00494533	0.00465075	0.00454418	0.0056501	0.00464552	0.00446607	0.0041252	0.00482214	0.00453091	0.00440517	0.00459699	0.00375418	0.00418431	0.00437847	0.0041158	0.00476092	0.00457934	0.00494542	0.00534347	0.00489889	0.00525675	0.00527239	0.00543081
4.562	0.00248803	0.00614879	0.00377726	0.00182975	0.00275582	0.00829269	0.00378723	0.00706704	0.00569629	0.00164054	0.00436959	0.00464362	0.00704374	0.00258233	0.0023422	0.00710902	0.00334031	0.00311834	0.0051184	0.00341277	0.00540519	0.00394522	0.00447897	0.00583959	0.00658528	0.00428046	0.00444107	0.00500823	0.00459383	0.00520401	0.00456992	0.00370644	0.00476012	0.00395786	0.00431343	0.00437296	0.00486379	0.00477824	0.00525852	0.00478508	0.00463752	0.00491635	0.00493995	0.00504492	0.00568878	0.00552319	0.00524049	0.0055469	0.00560619
4.564	0.00679439	0.00832832	0.00852853	0.00193989	0.00483564	0.00688842	0.00358806	0.012574	0.00290387	0.00364561	0.00614005	0.00522662	0.00367046	0.00570473	0.00587949	0.0066421	0.00496644	0.00391307	0.00617352	0.00460075	0.00427943	0.00490167	0.00598784	0.00500433	0.00399471	0.00512953	0.00581485	0.0036635	0.0051075	0.0049829	0.00478095	0.00442578	0.00427959	0.00438274	0.00469709	0.00524094	0.00483022	0.00545678	0.00549581	0.00539278	0.00610193	0.0056767	0.00586443	0.00544874	0.00547698	0.00554493	0.00599104	0.00592683	0.00608602
4.566	0.0196143	0.00279305	0.00398219	0.00273081	0.00309752	0.00262203	0.0052445	0.00466217	0.00386684	0.00256247	0.00768344	0.00697049	0.00733539	0.00412049	0.00286422	0.00594106	0.00437431	0.00698914	0.00405866	0.00493849	0.00588053	0.00610963	0.00485535	0.00480273	0.00532375	0.00526169	0.00611341	0.00451702	0.00544283	0.00586858	0.00597392	0.00438323	0.00528681	0.0052974	0.00492521	0.00478206	0.00447999	0.00538293	0.00614688	0.00551157	0.00544541	0.00531549	0.00556414	0.00580139	0.00609189	0.00516252	0.00554517	0.00614229	0.00606583
4.568	0.0162442	0.00773806	0.00321033	0.00681014	0.008892	0.0037678	0.00184029	0.00424288	0.00357257	0.00518677	0.0064292	0.00624705	0.00474116	0.00708948	0.00608942	0.00597278	0.00355437	0.00516271	0.00690666	0.00613017	0.00568722	0.00509429	0.00570818	0.00507358	0.00595197	0.0048145	0.00458266	0.00590487	0.00452722	0.00478065	0.00516177	0.00516133	0.00542364	0.00527654	0.00562781	0.00546462	0.00544341	0.00545527	0.00555576	0.00585304	0.0058278	0.00564067	0.00556152	0.00530374	0.00577535	0.00616314	0.00561959	0.00577152	0.00617975
4.57	0.00284696	0.00809589	0.00614541	0.00771442	0.00170332	0.00258756	0.00322928	0.00209731	0.00618616	0.00155977	0.00290717	0.00412184	0.00667189	0.00676893	0.00700902	0.00448707	0.0034311	0.00658036	0.00403424	0.00461409	0.00440101	0.00551216	0.00588027	0.00361494	0.00497273	0.00669573	0.00456354	0.00443068	0.00402094	0.00621881	0.0045882	0.00481849	0.00404145	0.00585949	0.0050013	0.00510678	0.0046983	0.00521224	0.00553482	0.0056797	0.00552903	0.00555443	0.00591078	0.00576618	0.0057903	0.00569275	0.00595247	0.00580437	0.00564441
4.572	0.00759038	0.0161224	0.00647672	0.00288541	0.00645962	0.00332025	0.00223133	0.00760137	0.00867459	0.00468894	0.00206642	0.00554453	0.00626358	0.00449918	0.00326355	0.0058608	0.005083	0.00580588	0.00515648	0.00574224	0.00563237	0.00415091	0.00551919	0.00580076	0.0044792	0.00495136	0.00387271	0.00471704	0.00389297	0.00561089	0.0061466	0.0063629	0.00443863	0.00479265	0.0050675	0.00555176	0.00492913	0.00533464	0.00524429	0.00563879	0.00549698	0.00550763	0.00565779	0.00612202	0.00556366	0.00584757	0.00584795	0.00558504	0.0055484
4.574	0.0173294	0.00555234	0.00187933	0.00348583	0.00646956	0.00580815	0.00772873	0.00926205	0.00660327	0.00388309	0.00411537	0.00288439	0.00438506	0.00563192	0.00623294	0.00506082	0.0065535	0.00301524	0.00472205	0.00624127	0.00713019	0.00575206	0.00551165	0.00456198	0.0047005	0.00456147	0.0063665	0.00450159	0.00565281	0.00633688	0.00475871	0.00549954	0.0055336	0.00549081	0.00629668	0.00547625	0.00531318	0.00617174	0.00603464	0.00560853	0.00594768	0.00550326	0.00619095	0.00599082	0.0058388	0.00580169	0.00556193	0.00561177	0.00557814
4.576	0.00727477	0.00476923	0.00586929	0.00887944	0.00343513	0.00368175	0.00828679	0.00527266	0.00528088	0.00782408	0.00378506	0.00537242	0.00576947	0.00830974	0.00344138	0.00854055	0.00601427	0.00420289	0.00714301	0.00540708	0.00585594	0.00531851	0.0049511	0.00564553	0.0066084	0.00353757	0.00448411	0.00473719	0.00601496	0.00572052	0.00485728	0.00556601	0.0057647	0.00484191	0.00532618	0.00590997	0.00581537	0.00556621	0.00599044	0.00508292	0.00528837	0.00563528	0.00563057	0.00671143	0.00601531	0.005745	0.00574041	0.0062007	0.00603964
4.578	0.0082474	0.00821839	0.00484986	0.00863262	0.00815369	0.00575658	0.0120045	0.00407583	0.00738296	0.00489632	0.00394602	0.0049834	0.00656836	0.00916148	0.011045	0.00393152	0.00539331	0.00514567	0.0075967	0.00632072	0.00351892	0.0067511	0.00506216	0.00615399	0.00527161	0.00591286	0.00620402	0.00628151	0.0053685	0.00494689	0.00457193	0.0059355	0.0052813	0.00479109	0.00529196	0.00595373	0.0054349	0.00548972	0.00492498	0.00536489	0.00593287	0.00543172	0.00573471	0.00647127	0.00580195	0.00552152	0.00559752	0.00541588	0.00503388
4.58	0.00847751	0.00797541	0.00779149	0.00625234	0.00683337	0.00461611	0.00667777	0.00673656	0.00572908	0.00601515	0.00301835	0.00360733	0.00475436	0.00658213	0.00748571	0.011886	0.0053693	0.00603617	0.00621482	0.00689093	0.00645167	0.00700478	0.00671356	0.00856952	0.00591255	0.00590041	0.00601965	0.00638201	0.00610375	0.00637014	0.0057835	0.00615186	0.005604	0.00570324	0.0064707	0.00552568	0.00567022	0.00555283	0.00525653	0.0065388	0.0060365	0.00612991	0.00582353	0.00557758	0.0059331	0.00536082	0.00563969	0.00475887	0.00575043
4.582	0.016289	0.0014621	0.00742948	0.0108814	0.00895742	0.00439518	0.00835175	0.0119389	0.00751198	0.00666159	0.00742881	0.00770658	0.00478105	0.00470262	0.00528851	0.00537127	0.0057268	0.00425604	0.00586659	0.00648471	0.0053886	0.00427666	0.00599251	0.00801841	0.00637892	0.00722163	0.00622875	0.00696856	0.00559698	0.00682324	0.00544068	0.00557254	0.00724836	0.0066154	0.00589763	0.00577246	0.00599044	0.00629416	0.00577752	0.00593819	0.00601091	0.00587107	0.0062276	0.00554759	0.0052728	0.00540239	0.00519846	0.00468881	0.00478626
4.584	0.0148238	0.00838775	0.00356636	0.00677667	0.00520064	0.00739555	0.00794851	0.00474524	0.00773305	0.00758694	0.0067458	0.00770646	0.00972454	0.00731493	0.00318412	0.00748227	0.00679959	0.00960216	0.0057993	0.00653469	0.00741032	0.00593848	0.00728068	0.00843236	0.00700056	0.00569884	0.00672558	0.00542519	0.00843803	0.00771579	0.00601472	0.00556297	0.0065703	0.00629838	0.00639227	0.00592736	0.00562709	0.0057299	0.00606679	0.00538713	0.00566217	0.00519869	0.0056473	0.00436933	0.00450763	0.00446123	0.00403588	0.00388828	0.00395849
4.586	0.010033	0.00720594	0.0107378	0.00397637	0.00395503	0.00480851	0.011751	0.0119616	0.00903729	0.00770366	0.00459446	0.00759472	0.0122471	0.00835297	0.00727952	0.00612499	0.00654855	0.00837318	0.0108213	0.0075404	0.00619445	0.00808943	0.00637002	0.00625097	0.00829593	0.00707939	0.00699428	0.00563719	0.00740381	0.00699225	0.00585092	0.00592758	0.00669705	0.0061032	0.00592541	0.00638846	0.00541324	0.00600836	0.00512477	0.00564346	0.00475982	0.00465904	0.0048821	0.00458239	0.00446718	0.00433902	0.00394906	0.00326172	0.00325937
4.588	0.00863578	0.00786644	0.0059726	0.00520441	0.0046513	0.00444566	0.00665915	0.00644332	0.00735819	0.00966102	0.00960185	0.00453364	0.00811315	0.00713273	0.0115652	0.00878423	0.00698874	0.00635791	0.00668076	0.00636614	0.00689684	0.00836632	0.00560191	0.00687267	0.00768341	0.00605965	0.00664212	0.00665251	0.00697368	0.00598256	0.00653327	0.00604913	0.00665195	0.00793975	0.00597481	0.00605657	0.00640006	0.00556169	0.00529547	0.00491148	0.00494479	0.00485656	0.00495291	0.00485392	0.00379984	0.00395679	0.00349618	0.00358402	0.00280373
4.59	0.00329944	0.0118014	0.0074035	0.00828796	0.0102565	0.00817447	0.0105763	0.00535755	0.00549532	0.00773926	0.00907999	0.0045987	0.00822561	0.00944922	0.00656793	0.00869829	0.0081322	0.00387496	0.0101297	0.00608133	0.0100957	0.00869777	0.00701219	0.00724311	0.00790141	0.00594608	0.00888399	0.00637774	0.00689406	0.00752461	0.00628709	0.00726403	0.00615866	0.00629681	0.00556666	0.00679421	0.00559507	0.00594535	0.00613245	0.00530024	0.0051529	0.0054475	0.0051279	0.00393522	0.00384873	0.0034966	0.00344538	0.00282809	0.00294212
4.592	0.0115778	0.00691023	0.013019	0.00591068	0.0145953	0.00499175	0.00948902	0.00836725	0.00674687	0.00688622	0.00845688	0.0070395	0.00916141	0.00828409	0.00946843	0.0101349	0.00682642	0.00867806	0.00859888	0.00538739	0.00780324	0.00710575	0.00826431	0.00744808	0.00725767	0.00779824	0.0089396	0.00642858	0.00660926	0.00678471	0.00734769	0.00763946	0.00667273	0.00639559	0.00613024	0.00595111	0.00620192	0.00623883	0.00552382	0.00496274	0.00484945	0.00468533	0.00500677	0.00459865	0.00402891	0.00383682	0.00324146	0.00323778	0.00281003
4.594	0.00422271	0.0135114	0.00917422	0.00970732	0.0113247	0.00458781	0.00675722	0.00575924	0.0121691	0.0100444	0.00471599	0.00669516	0.00949683	0.00890252	0.0080172	0.00960977	0.00866273	0.00862813	0.00945393	0.00707508	0.00766911	0.00778601	0.00804312	0.00625177	0.00989598	0.00795651	0.00781606	0.00685072	0.00833346	0.00653696	0.00793936	0.00650443	0.0072115	0.00762753	0.0074619	0.00692559	0.00630098	0.0064603	0.00609974	0.00659889	0.00578349	0.00569833	0.005403	0.00500631	0.00453581	0.00417827	0.00367329	0.00321475	0.002843
4.596	0.00174275	0.00396063	0.0107164	0.0074339	0.00665244	0.00982959	0.00698352	0.0135974	0.0118032	0.0116487	0.00846783	0.0113193	0.00919846	0.00718971	0.00702815	0.0104701	0.0116005	0.00761754	0.00676907	0.00994624	0.00717685	0.00576429	0.00799492	0.00970675	0.0074889	0.00751407	0.00790923	0.00767464	0.0080423	0.00753955	0.00696538	0.00693289	0.00733211	0.00781262	0.00580763	0.00706551	0.00637874	0.00704625	0.00660303	0.00567657	0.00519191	0.00506308	0.00536261	0.0051808	0.00463321	0.00453007	0.00378754	0.00321383	0.00301506
4.598	0.0247928	0.00402197	0.0184791	0.00805674	0.00642315	0.0150193	0.0128694	0.002436	0.00884036	0.0119449	0.0132974	0.00482058	0.00868213	0.00890202	0.010733	0.0070433	0.00503327	0.00823929	0.0117696	0.00965749	0.00879436	0.0081733	0.0114139	0.00748757	0.00868996	0.00764789	0.00884407	0.00861393	0.00871659	0.00837005	0.00745493	0.00899567	0.00844179	0.00782472	0.00893192	0.00729039	0.00746512	0.00681429	0.0064401	0.0060033	0.00656808	0.00566627	0.00554207	0.00572969	0.00490843	0.00428873	0.00384623	0.00359179	0.00322487
4.6	0.010995	0.00462963	0.00307329	0.00446329	0.0220456	0.013087	0.00447155	0.0118115	0.00582094	0.00995518	0.0150261	0.0075284	0.00859851	0.0115969	0.0087641	0.00787649	0.00943709	0.00725592	0.00654949	0.00982736	0.00950391	0.0105276	0.00984854	0.00817672	0.00916514	0.00660384	0.00969887	0.00723342	0.00856279	0.00696123	0.00933986	0.00739592	0.00861148	0.00804271	0.00733197	0.00827372	0.00752734	0.00690474	0.00693215	0.00651437	0.00638855	0.00619971	0.00587082	0.005219	0.00504428	0.00438286	0.00427515	0.0036719	0.0031972
4.602	0.00940483	0.0217916	0.00918081	0.00985666	0.0148836	0.0117847	0.0176917	0.0108884	0.0111553	0.00700634	0.0112977	0.00967239	0.0135253	0.0103412	0.00964959	0.0102349	0.00875284	0.00792895	0.00911939	0.00766251	0.0100095	0.00808852	0.0105522	0.0105311	0.00856009	0.00840915	0.010556	0.00889727	0.00906168	0.00934449	0.00847741	0.0103681	0.00808285	0.00731169	0.0092556	0.00760355	0.00837907	0.00774773	0.00746611	0.00716865	0.00688726	0.00671086	0.00611883	0.00544517	0.00487048	0.00528163	0.0045474	0.00388383	0.00370115
4.604	0.0186894	0.0125063	0.0129198	0.00578497	0.00646589	0.00803519	0.00912047	0.0109299	0.00793407	0.00959695	0.0121364	0.0111393	0.0121672	0.00824601	0.0108418	0.0102306	0.00831875	0.00927429	0.0104847	0.00828397	0.00787432	0.00642734	0.00881755	0.0101789	0.0102093	0.0106861	0.00801945	0.00909866	0.00999957	0.00977238	0.00947201	0.00746803	0.00923427	0.00904705	0.00882512	0.00738965	0.00863486	0.00770746	0.00739019	0.00738709	0.00761627	0.0066809	0.005921	0.00585825	0.00550081	0.00545359	0.00435818	0.00407938	0.00381833
4.606	0.0107235	0.00665617	0.0151517	0.00969465	0.00681201	0.0118271	0.00845325	0.0112335	0.0120398	0.00917488	0.0107009	0.0130522	0.0111535	0.00910259	0.0129937	0.0135849	0.0134258	0.00871288	0.00831254	0.00973503	0.0115299	0.00907242	0.0117746	0.00812141	0.0125741	0.0100395	0.0107856	0.00995135	0.0100971	0.0104592	0.0104785	0.00974204	0.0101739	0.00964762	0.00881706	0.00799463	0.00812977	0.00966571	0.00885351	0.00817562	0.00731867	0.0072057	0.00709523	0.00661457	0.005523	0.00613834	0.0049601	0.00474697	0.00401383
4.608	0.0109514	0.00863663	0.0112249	0.0102884	0.00550982	0.0138121	0.00990984	0.0115509	0.0132275	0.00547416	0.0130904	0.0156281	0.0103684	0.0074652	0.0108677	0.00891716	0.0102832	0.0111944	0.00968643	0.0109326	0.012173	0.0118991	0.0109746	0.0115197	0.014043	0.0140659	0.0102235	0.0101167	0.0108507	0.0111063	0.0110459	0.0107955	0.0113271	0.00908215	0.00935217	0.00940005	0.0100779	0.00870511	0.00856533	0.00800806	0.0073537	0.00867412	0.00734653	0.00678675	0.00642488	0.00648764	0.00530408	0.0051113	0.00457153
4.61	0.0244703	0.00706408	0.0140575	0.0161919	0.00804308	0.0116311	0.0189691	0.0127863	0.0130634	0.00983336	0.0111682	0.00805888	0.00755396	0.0113654	0.0148844	0.0128246	0.0130449	0.0144807	0.0143239	0.0101786	0.0111966	0.0153204	0.0124397	0.0118639	0.011515	0.0128573	0.0121781	0.010509	0.0108846	0.0113849	0.0102363	0.0119742	0.0118071	0.0111793	0.0103292	0.0103247	0.00996793	0.0101089	0.00894837	0.00932668	0.00926368	0.00840103	0.00857165	0.00755651	0.00689803	0.00661816	0.00608609	0.00537169	0.00469154
4.612	0.00847031	0.018202	0.0211132	0.0128094	0.0214583	0.0134651	0.0109528	0.0138365	0.0114053	0.0127996	0.0101589	0.00822249	0.0156729	0.015496	0.0153785	0.0145901	0.015515	0.0162247	0.0149591	0.0159933	0.0186014	0.013305	0.0129052	0.0156225	0.0117481	0.0128247	0.0120836	0.0113918	0.0124858	0.0106251	0.0148582	0.0119201	0.0111546	0.0118958	0.0113475	0.0111372	0.0103423	0.00947704	0.0110785	0.010432	0.00983662	0.00921131	0.00836262	0.00901954	0.00803286	0.00770687	0.00688057	0.0056843	0.00548211
4.614	0.0123337	0.0148093	0.0193242	0.0108343	0.0149478	0.0118937	0.0218624	0.015489	0.0134646	0.0182798	0.00925944	0.0164251	0.0119259	0.0159195	0.0155724	0.0097397	0.0150255	0.0178519	0.0114553	0.00985207	0.010352	0.013345	0.0133963	0.00961487	0.0131684	0.0127628	0.0129786	0.0127531	0.0112911	0.01362	0.0120031	0.0128871	0.0110842	0.0128429	0.0130687	0.0105594	0.0123201	0.0112626	0.0121299	0.00971714	0.00932683	0.00971931	0.0089179	0.00868922	0.00767571	0.0074926	0.00655879	0.00646519	0.00539509
4.616	0.0228433	0.0126449	0.0171162	0.00568814	0.0142405	0.017534	0.016435	0.01686	0.0158124	0.0160618	0.0224702	0.016747	0.0139855	0.0151152	0.0130645	0.0145379	0.0194534	0.0140063	0.0172702	0.0137849	0.0174411	0.0141359	0.0140784	0.0143564	0.0135224	0.0127156	0.0135862	0.0122923	0.0143802	0.0132654	0.0139965	0.0125882	0.0124832	0.0120845	0.0121147	0.0113577	0.0120028	0.0112537	0.0109157	0.0116762	0.0104662	0.0104948	0.00998382	0.00919204	0.00840587	0.00806491	0.00760559	0.00645054	0.00588662
4.618	0.0215039	0.0120758	0.0122476	0.0117695	0.01838	0.0142557	0.0180671	0.0214272	0.0131092	0.0150558	0.0120497	0.014125	0.0111429	0.0157569	0.0186769	0.0126385	0.0156811	0.0129459	0.0148522	0.0185848	0.0129115	0.0127893	0.0137227	0.0165765	0.0131277	0.0153776	0.0154935	0.0138446	0.0135348	0.0144426	0.0151097	0.0158755	0.0119856	0.012487	0.0126708	0.0112478	0.0124567	0.0120553	0.011558	0.0109528	0.0107628	0.0102181	0.0101015	0.00944461	0.0090883	0.00837264	0.00769054	0.00713257	0.00684785
4.62	0.0150813	0.0158456	0.0161442	0.0175975	0.0113029	0.0198109	0.0174188	0.0147646	0.0170185	0.0121148	0.0155471	0.0157526	0.0156805	0.0136704	0.0139665	0.0150729	0.0202171	0.0167539	0.0160223	0.0151038	0.015818	0.0171485	0.0141493	0.0135082	0.0132062	0.0130402	0.0144289	0.0167259	0.0147001	0.0132983	0.0140905	0.014845	0.0127216	0.012715	0.012352	0.0128856	0.0126895	0.0123494	0.0117459	0.0113123	0.0124198	0.0120613	0.00972878	0.0106386	0.0093962	0.00850911	0.00839168	0.0074287	0.00685652
4.622	0.00841611	0.0153779	0.0160322	0.0164141	0.0221528	0.0204839	0.021473	0.0188106	0.0169164	0.0159807	0.019045	0.0222373	0.0180829	0.015614	0.0190708	0.0161648	0.0167859	0.014258	0.0218162	0.0180707	0.0160593	0.0140969	0.0129989	0.0159549	0.0159028	0.0137987	0.0160601	0.0152374	0.0152715	0.0168285	0.013845	0.0137763	0.0139678	0.0141321	0.0136717	0.0134135	0.0138582	0.01254	0.0119777	0.0123371	0.0118368	0.0110924	0.010992	0.00994964	0.00912716	0.00948929	0.00830264	0.00747609	0.00704463
4.624	0.0177836	0.0127869	0.0174837	0.0153402	0.0182936	0.0134901	0.0174594	0.0157947	0.0206926	0.0166798	0.0151163	0.0147847	0.019024	0.0157241	0.0180613	0.0207956	0.0182228	0.0160771	0.0186242	0.0163595	0.0183896	0.0189091	0.0180402	0.0166222	0.0167134	0.0145444	0.0154013	0.0167358	0.0144844	0.0158805	0.0137878	0.017	0.015609	0.0147459	0.0148162	0.0144946	0.0149352	0.0145126	0.0138893	0.0134771	0.0122392	0.0125563	0.0118286	0.0110975	0.0105607	0.00973655	0.00953871	0.008803	0.00761574
4.626	0.0174275	0.0138709	0.0156229	0.0156417	0.0138831	0.0110102	0.0274865	0.0200754	0.0169628	0.0180775	0.0202313	0.0189381	0.0179574	0.0159263	0.0169236	0.0205729	0.0205787	0.0191499	0.0172687	0.0187222	0.0185564	0.0171717	0.0184911	0.0163259	0.0167021	0.0192411	0.0158842	0.0153974	0.0165233	0.0185117	0.0170321	0.0162954	0.015406	0.0167918	0.0146417	0.0161148	0.0153181	0.0148076	0.0149316	0.014847	0.0131853	0.0133389	0.0124532	0.0117444	0.0116618	0.0103753	0.00957876	0.00952397	0.00770292
4.628	0.0171346	0.0181626	0.0223153	0.0239786	0.0160241	0.0209693	0.0257535	0.0173661	0.0195772	0.0232506	0.0246993	0.0232435	0.0181227	0.0167074	0.0172513	0.017141	0.0165397	0.019332	0.0198774	0.0170642	0.0170956	0.017559	0.0198135	0.0206016	0.0202631	0.019853	0.0169756	0.0192865	0.0191725	0.0188268	0.0162385	0.0175705	0.0168923	0.0160978	0.0163217	0.0164142	0.0156226	0.0157595	0.0141676	0.0148809	0.013771	0.0138021	0.0127127	0.0122296	0.012117	0.0111014	0.0102757	0.00991849	0.00874158
4.63	0.0324407	0.0245198	0.0205843	0.0164876	0.0134704	0.0202031	0.0214707	0.0192129	0.0127307	0.0170501	0.0213646	0.0126535	0.0238328	0.0211068	0.0168172	0.0215214	0.0183161	0.0203378	0.0208536	0.0220777	0.0229674	0.0159138	0.0217169	0.0191742	0.0198543	0.0197889	0.0201686	0.0218762	0.0173715	0.0213803	0.0208009	0.0192299	0.0169198	0.0202171	0.0188665	0.0162254	0.0174582	0.0156542	0.0152825	0.0148376	0.0148134	0.0146117	0.0140452	0.0127085	0.0125483	0.0118247	0.0113514	0.00990288	0.00935078
4.632	0.0312705	0.0349944	0.0237263	0.0121944	0.0170598	0.0163171	0.0199602	0.0180407	0.0194776	0.0175488	0.0178119	0.0214311	0.0214885	0.0185431	0.0257919	0.0200065	0.0230526	0.0223025	0.0237645	0.0223232	0.0217406	0.020375	0.0218394	0.0200366	0.0165241	0.0198456	0.0219451	0.0188732	0.0206225	0.0206901	0.0213532	0.0194968	0.0194801	0.0179331	0.0186505	0.0189172	0.0178341	0.0184008	0.0167294	0.0159085	0.0159185	0.0151764	0.0144837	0.0137472	0.0130432	0.0131859	0.0118077	0.0106681	0.00937815
4.634	0.0124479	0.0407195	0.0239513	0.0180567	0.027858	0.0199917	0.0220395	0.0162136	0.0283651	0.0221766	0.02406	0.0280538	0.0259816	0.0215413	0.0280274	0.0212242	0.0198067	0.0234618	0.0255248	0.0215098	0.0254598	0.0197151	0.020909	0.0247532	0.0222565	0.0233826	0.0241504	0.021756	0.0194755	0.0194823	0.0214332	0.0216817	0.0201632	0.0197196	0.0197106	0.0188047	0.0174677	0.0177011	0.0173534	0.018158	0.016878	0.0161917	0.0145906	0.0144147	0.0142387	0.0137349	0.0121732	0.0113514	0.0106939
4.636	0.0194621	0.0191981	0.0242803	0.0268284	0.0155341	0.0238767	0.0214127	0.025954	0.0222039	0.0202575	0.0246313	0.0281084	0.0308489	0.0257499	0.0268947	0.0281036	0.0301789	0.0307332	0.0242895	0.0213984	0.0229409	0.0247516	0.0249203	0.0213445	0.0237344	0.0272395	0.0226947	0.0220413	0.0207034	0.0250972	0.0229826	0.0234052	0.0206924	0.0217595	0.0195185	0.0188033	0.0209302	0.0197217	0.0195635	0.0172271	0.0178738	0.0178495	0.0162221	0.0153706	0.0142301	0.0145565	0.0123187	0.0112107	0.0112329
4.638	0.0317657	0.025548	0.0201937	0.0267834	0.0353627	0.0271122	0.0258822	0.0252014	0.0287207	0.025646	0.0156281	0.0299118	0.0253465	0.0237412	0.028381	0.027091	0.0255694	0.0228218	0.0271303	0.0258788	0.0256517	0.0236249	0.0248106	0.0249714	0.0293987	0.0241287	0.0238208	0.0239034	0.0259595	0.0226865	0.0211859	0.0232778	0.0223234	0.0223846	0.0228005	0.0223718	0.02092	0.0190271	0.0201764	0.0191579	0.018637	0.0176303	0.0172241	0.0163546	0.0146674	0.0148134	0.0143839	0.0123973	0.0110361
4.64	0.0238284	0.0364618	0.0313062	0.0350678	0.0316222	0.0317857	0.0242448	0.0417678	0.0295588	0.0302841	0.024544	0.025359	0.0264414	0.0293929	0.0304327	0.0280037	0.0261881	0.0256543	0.0281419	0.0269482	0.0293607	0.0249821	0.024852	0.0238755	0.0304753	0.0244966	0.024203	0.0309921	0.0266334	0.0260443	0.0272343	0.0239401	0.0242544	0.0256083	0.0215806	0.0228341	0.0227999	0.023442	0.0204065	0.0198736	0.0197042	0.0201629	0.01877	0.017899	0.016506	0.0150217	0.014046	0.0130346	0.0121131
4.642	0.0228322	0.0436096	0.0364813	0.0296439	0.0256214	0.0366608	0.0336115	0.0322066	0.0262778	0.0306287	0.0228071	0.0298789	0.0313093	0.028237	0.0312488	0.0304981	0.0346997	0.0256453	0.0291628	0.0310806	0.026782	0.0259711	0.0300565	0.0317733	0.0282617	0.028883	0.0264326	0.0270488	0.0269241	0.0273666	0.0263377	0.0257375	0.0264061	0.0245554	0.025165	0.024111	0.0236799	0.023512	0.0212568	0.0223887	0.0211652	0.020522	0.0194359	0.0187334	0.0186377	0.0155897	0.01518	0.0140158	0.0131104
4.644	0.0232557	0.0373517	0.0277938	0.0296053	0.0254747	0.0322035	0.0275865	0.0283315	0.0285048	0.0267966	0.0264589	0.0258353	0.0349033	0.0286894	0.0297655	0.0345678	0.024133	0.0311455	0.029081	0.0276543	0.0277954	0.0301256	0.0252986	0.0247098	0.0302512	0.0275418	0.0293698	0.027469	0.0282267	0.0275543	0.0270747	0.0257438	0.0269033	0.0246215	0.0251308	0.0259898	0.0242656	0.0249793	0.0224129	0.021558	0.0219527	0.0213968	0.0196221	0.0194627	0.0176925	0.0166484	0.0156781	0.0143457	0.0134197
4.646	0.04416	0.0399537	0.0324579	0.0304144	0.0283938	0.0223906	0.026362	0.0296829	0.0270093	0.0252454	0.0259336	0.0320162	0.0342002	0.0346976	0.0242255	0.0290204	0.0299741	0.0304271	0.0297702	0.0319188	0.0306893	0.0328733	0.0292079	0.0310242	0.0293424	0.0293901	0.0316759	0.0297659	0.0276872	0.0301131	0.0252146	0.0296955	0.0289621	0.0257428	0.0282066	0.0246612	0.0260354	0.0254441	0.023942	0.0223602	0.0218102	0.0213033	0.0205631	0.0202814	0.019082	0.0179756	0.0158514	0.0148336	0.0134298
4.648	0.0191615	0.0341654	0.0419239	0.0497327	0.0416148	0.0387902	0.0274179	0.0282466	0.0365533	0.0412106	0.0307366	0.034835	0.0315863	0.0268083	0.030115	0.0378626	0.0333509	0.0351709	0.032442	0.0309411	0.0322969	0.0311441	0.0292712	0.0286215	0.0317385	0.0330959	0.031961	0.0275498	0.0291275	0.0304892	0.0292801	0.0282467	0.0279609	0.0289111	0.0280006	0.0274479	0.0249243	0.0245801	0.0261763	0.0242815	0.020861	0.0224862	0.0215442	0.0203573	0.0187925	0.0185589	0.0150067	0.0155159	0.0138474
4.65	0.0315634	0.0440359	0.0292029	0.0426371	0.0305456	0.0414977	0.0308487	0.0194429	0.037417	0.0389594	0.0303928	0.0318305	0.0383715	0.0350028	0.0260535	0.0304926	0.0341857	0.0368226	0.0328515	0.0343198	0.0317909	0.0347122	0.0313314	0.0325485	0.035209	0.0344536	0.0346071	0.0322323	0.0317652	0.0311912	0.0307641	0.0326357	0.0309973	0.0266436	0.0278268	0.0275022	0.0264118	0.0266234	0.025653	0.0254146	0.0231754	0.0236374	0.0221479	0.0215836	0.0195015	0.0182565	0.0164674	0.0149058	0.0139904
4.652	0.0327489	0.0286435	0.0250984	0.0277129	0.04707	0.0411688	0.0248707	0.0352579	0.0274065	0.0401296	0.0368897	0.0284405	0.0429601	0.0312769	0.0363686	0.0328988	0.0348212	0.0291537	0.0368214	0.037718	0.032681	0.0296245	0.0330009	0.0331152	0.0365674	0.0292277	0.0309824	0.032128	0.0311384	0.0316019	0.0339747	0.0298122	0.0311356	0.0288186	0.0284925	0.0305794	0.0283169	0.0271671	0.0261823	0.0259344	0.0240223	0.0244356	0.0245176	0.021506	0.0209905	0.0188562	0.0180993	0.0156299	0.0148458
4.654	0.0465435	0.0304074	0.0239573	0.0339887	0.0291801	0.0297127	0.0383432	0.0399882	0.0410792	0.038425	0.0387041	0.0326959	0.0420249	0.0347389	0.0385782	0.0322739	0.0391803	0.0398172	0.0395511	0.0395344	0.0369476	0.0380837	0.0401152	0.0357722	0.0355231	0.0334934	0.0354394	0.0321435	0.0334962	0.0348797	0.0331355	0.033276	0.0345784	0.0333083	0.0323167	0.0304956	0.0301735	0.0295733	0.0286236	0.0266496	0.0259497	0.0252942	0.023527	0.0239381	0.0217178	0.0200992	0.0177025	0.0166068	0.0149271
4.656	0.0461848	0.0413931	0.0501444	0.0485272	0.0348391	0.030598	0.0373014	0.0358841	0.0464585	0.0418182	0.0372706	0.0395385	0.0312915	0.0437593	0.0343654	0.0367689	0.0405222	0.0396481	0.0372423	0.0365218	0.0400546	0.0426311	0.0350889	0.0394531	0.0349972	0.0401713	0.0361038	0.0381733	0.0359318	0.0344982	0.0389098	0.038248	0.0347462	0.0358932	0.0338028	0.0321373	0.0334707	0.0338658	0.0309306	0.0286388	0.0274821	0.029046	0.0258484	0.0238735	0.0219892	0.020783	0.0199908	0.0182438	0.0165059
4.658	0.0518928	0.0478348	0.0572984	0.0623523	0.0459844	0.0455951	0.0364683	0.0610059	0.0436567	0.0448956	0.0379828	0.0371541	0.0453646	0.0524266	0.0521331	0.0498697	0.0416914	0.0389651	0.0474821	0.0434536	0.0425788	0.0450455	0.0393118	0.0414143	0.0405807	0.0403791	0.0430591	0.0413209	0.0388655	0.0389998	0.0348827	0.036824	0.0374947	0.0360696	0.0349265	0.0351709	0.0365493	0.0337347	0.0311646	0.0307051	0.0312614	0.0295798	0.0271039	0.0258985	0.0241039	0.0224959	0.0208856	0.0192005	0.0177609
4.66	0.0529998	0.0488401	0.0610146	0.0291621	0.0452891	0.059093	0.0357426	0.0363578	0.0460223	0.0437516	0.0523783	0.0430006	0.0503731	0.0472429	0.0477784	0.045357	0.0473851	0.0462772	0.0451828	0.0487676	0.0477178	0.0463809	0.0469441	0.0417362	0.0447295	0.0475056	0.04986	0.0452057	0.0403165	0.0411966	0.0391084	0.0419651	0.0418129	0.041643	0.0425914	0.0357429	0.0387337	0.0364678	0.0341309	0.0358105	0.0333168	0.031954	0.0294238	0.0268889	0.0261419	0.0236768	0.0235687	0.0202806	0.0186097
4.662	0.0539726	0.0471315	0.0587338	0.0426964	0.0545414	0.0338011	0.0615034	0.0492248	0.0535553	0.0553563	0.0449479	0.0488798	0.0393086	0.0452272	0.0494187	0.0500135	0.048568	0.0495121	0.0481309	0.0529053	0.0538408	0.043162	0.0464876	0.0516187	0.0489683	0.0493442	0.0461202	0.0522582	0.0463546	0.0454023	0.0416919	0.0421051	0.0435523	0.0414638	0.0406139	0.0398143	0.0378315	0.0384402	0.0373048	0.0358427	0.0350956	0.0316802	0.030748	0.0280065	0.028019	0.0258516	0.0230102	0.0216223	0.0187469
4.664	0.0361436	0.0658525	0.0573432	0.058013	0.0543738	0.0451296	0.0591314	0.0504606	0.0584	0.0466067	0.0667426	0.0522158	0.0620261	0.0541085	0.045879	0.044377	0.050783	0.0467143	0.049101	0.0503931	0.0557687	0.0515058	0.0510137	0.0527262	0.0492941	0.055841	0.0541475	0.0494821	0.0476798	0.0475042	0.0471973	0.0479433	0.0421085	0.0437947	0.0450834	0.0438144	0.0392822	0.0403379	0.040886	0.0369767	0.0364523	0.0342222	0.0327519	0.0311714	0.0285964	0.025566	0.0255923	0.0212733	0.0193399
4.666	0.0494926	0.0513881	0.0512899	0.0446773	0.0475326	0.0437225	0.0527894	0.0637504	0.0606906	0.0537641	0.0588164	0.0568113	0.0614279	0.0498596	0.0568249	0.0474055	0.0572279	0.0538404	0.0529078	0.0570783	0.0564684	0.0532138	0.0565058	0.0551475	0.0500315	0.0531015	0.0551617	0.048751	0.0510869	0.050735	0.0468321	0.0485586	0.0483623	0.0460101	0.0460133	0.044138	0.0446882	0.041368	0.0387519	0.0378663	0.0375336	0.0359071	0.0339976	0.0325455	0.0285273	0.0260802	0.0250333	0.0225591	0.0188624
4.668	0.0706643	0.0409036	0.064072	0.0730307	0.0625927	0.0655014	0.0701747	0.055017	0.0750571	0.0572586	0.0539147	0.056629	0.0553263	0.0594207	0.0673613	0.0617774	0.0588321	0.0612346	0.051868	0.0615927	0.0535255	0.0589984	0.055209	0.0577644	0.0549072	0.0546279	0.0577268	0.0557989	0.053045	0.0524804	0.049243	0.0486401	0.0477415	0.048598	0.0461182	0.0445716	0.0444276	0.0430851	0.0392411	0.0402264	0.0398806	0.0366306	0.0339753	0.0304727	0.028086	0.0267297	0.0239398	0.0216727	0.0195443
4.67	0.0740974	0.0399077	0.0490028	0.0787872	0.0805131	0.0660981	0.0712348	0.0693834	0.0756945	0.0530354	0.0670978	0.0653328	0.0520738	0.0576248	0.0737552	0.0649989	0.0714357	0.0614621	0.054013	0.0678177	0.0582312	0.0614543	0.0576834	0.0615559	0.0561729	0.0606063	0.0558947	0.0581542	0.0571945	0.0578411	0.0556553	0.0518256	0.049067	0.0520413	0.0487392	0.0481336	0.0461565	0.0421406	0.042918	0.0412018	0.0385694	0.0362686	0.0365347	0.0320087	0.0305633	0.0270975	0.0242869	0.0227478	0.0189211
4.672	0.0544711	0.0748137	0.0716491	0.0556555	0.0571533	0.0591425	0.0506248	0.0641989	0.063528	0.0685652	0.0643915	0.0690212	0.0531677	0.0609362	0.0648556	0.0654155	0.0629155	0.0602677	0.0622803	0.0659804	0.0561694	0.055578	0.0588643	0.0682124	0.060407	0.0540751	0.0592445	0.0567583	0.0579849	0.0574175	0.057181	0.0536047	0.055851	0.0522741	0.0497488	0.0514865	0.0478286	0.0472646	0.045115	0.0424044	0.0411582	0.0368498	0.0360406	0.0330445	0.0305999	0.0276042	0.0244115	0.0215142	0.0194051
4.674	0.0772326	0.0465731	0.0522391	0.0702434	0.0763792	0.0514299	0.0619786	0.0660804	0.0612425	0.0625945	0.0733601	0.0650174	0.0629466	0.0646036	0.0642573	0.0610835	0.0710205	0.0697422	0.0698928	0.0665434	0.0640608	0.0580127	0.0628803	0.067676	0.0624441	0.063345	0.0674667	0.0625487	0.062632	0.0570607	0.0596767	0.0530139	0.0603848	0.0551246	0.0533863	0.0510169	0.0500711	0.0501517	0.0463072	0.0429088	0.0406372	0.0384632	0.0371484	0.0328051	0.030759	0.0275381	0.0259446	0.0220123	0.0198346
4.676	0.0730362	0.0540728	0.0646391	0.071816	0.0739719	0.0673838	0.0848941	0.0734046	0.0775824	0.0714163	0.0658282	0.063378	0.0697063	0.061652	0.0661755	0.0647726	0.0741081	0.0571167	0.0703148	0.071467	0.0699852	0.0753266	0.0679192	0.0657174	0.0699419	0.07072	0.0652277	0.0657361	0.059423	0.0632778	0.0592135	0.061489	0.0554103	0.0558245	0.0559915	0.0548793	0.0519761	0.0507327	0.0471768	0.0460055	0.0409696	0.040679	0.0357483	0.0332092	0.0304853	0.0294048	0.0254276	0.0230922	0.0190345
4.678	0.0546121	0.082431	0.0640199	0.0797286	0.0713377	0.0628817	0.0742112	0.0645771	0.0821416	0.0605504	0.0821892	0.0787091	0.0809539	0.0787917	0.0765644	0.0691149	0.074273	0.0725729	0.0743667	0.0696455	0.0738057	0.068786	0.0766183	0.0786972	0.068932	0.0716053	0.0698799	0.0662452	0.0736251	0.0642363	0.0636157	0.0587347	0.0621094	0.0587906	0.0589357	0.0561291	0.0544062	0.051193	0.0481973	0.0467458	0.0439734	0.0424509	0.0369091	0.035197	0.0308233	0.0289546	0.025774	0.0225884	0.0195011
4.68	0.0900661	0.0820192	0.0915788	0.0824578	0.104543	0.0754571	0.0741668	0.0912625	0.0661337	0.083737	0.0836818	0.0778697	0.0761084	0.0758539	0.085309	0.0881905	0.0797322	0.0779418	0.082913	0.0872285	0.0840353	0.0805599	0.0814419	0.0824329	0.0808098	0.0756226	0.0777749	0.0689445	0.0688035	0.0699654	0.0662114	0.0663743	0.0647257	0.0659629	0.0601581	0.0587345	0.0577318	0.0530759	0.0508509	0.0482142	0.0446772	0.0427341	0.0381894	0.0350601	0.0319564	0.0278695	0.0247796	0.0225145	0.0197383
4.682	0.121765	0.0634991	0.0835979	0.097891	0.100344	0.0853397	0.0968472	0.0826352	0.0743137	0.0869775	0.0898212	0.094329	0.0887305	0.090334	0.0889068	0.0712368	0.0835065	0.0859752	0.0795937	0.0853424	0.0886788	0.0772724	0.0840128	0.0791232	0.0789533	0.0867092	0.0824568	0.0772649	0.0798531	0.077663	0.0752755	0.0713989	0.0692073	0.0646241	0.0673345	0.0623	0.0581967	0.0562415	0.0539998	0.0489426	0.0479653	0.0436081	0.0388473	0.0358166	0.0317861	0.0296903	0.0249797	0.0224341	0.0193901
4.684	0.0781551	0.102875	0.0908244	0.0901633	0.0985453	0.0941234	0.112988	0.086496	0.0856246	0.0813338	0.0849086	0.105489	0.103136	0.0998938	0.0945033	0.0907482	0.0918856	0.0969728	0.0913026	0.0905927	0.0939763	0.0981449	0.088558	0.088193	0.0878205	0.0850728	0.0864271	0.0873977	0.079518	0.0773586	0.0786876	0.0735303	0.0718605	0.0691253	0.0686735	0.0666733	0.0639962	0.0591445	0.0560296	0.0519759	0.0478641	0.0465712	0.0395922	0.0361196	0.0325716	0.0289531	0.0256624	0.0223228	0.0186855
4.686	0.0868225	0.0884905	0.094176	0.133633	0.11763	0.114382	0.115669	0.132041	0.116905	0.0924989	0.0995798	0.0958728	0.096824	0.112857	0.107822	0.117265	0.1059	0.102654	0.104646	0.0957123	0.101712	0.0915535	0.0922861	0.0927853	0.0914404	0.0983445	0.0938116	0.0951295	0.0946418	0.0872225	0.0880883	0.0841221	0.0833192	0.0741778	0.0743235	0.0691352	0.067351	0.0661187	0.0576752	0.0551138	0.0494046	0.0475295	0.0420862	0.0371958	0.0324935	0.0292207	0.0248809	0.0219073	0.0195472
4.688	0.120185	0.101986	0.0890474	0.125505	0.109133	0.125282	0.116347	0.131513	0.135566	0.120381	0.117417	0.113963	0.109536	0.122442	0.124688	0.126041	0.125746	0.111929	0.111798	0.114439	0.114473	0.0981759	0.104101	0.109637	0.102482	0.106129	0.100979	0.102602	0.096681	0.096089	0.0933481	0.0898205	0.0910855	0.0806746	0.0804163	0.0776124	0.0695365	0.0669924	0.061531	0.0566838	0.0554851	0.0498308	0.0445965	0.040421	0.0352189	0.0301787	0.0259679	0.0228849	0.0186866
4.69	0.139741	0.141933	0.116431	0.142167	0.133805	0.152513	0.152826	0.129108	0.12098	0.132787	0.127876	0.126955	0.139591	0.131264	0.142743	0.122916	0.126133	0.135582	0.130653	0.128895	0.127381	0.129368	0.128687	0.121559	0.11956	0.116685	0.120061	0.105839	0.108754	0.103674	0.0976691	0.0936773	0.0953924	0.0914821	0.0857792	0.0818124	0.077853	0.0754343	0.0683158	0.0619105	0.0587019	0.0541498	0.0461474	0.0410441	0.0358921	0.0305985	0.0272696	0.0226086	0.0198621
4.692	0.131377	0.166461	0.170474	0.136752	0.15763	0.146424	0.170518	0.143364	0.155362	0.166576	0.140685	0.147751	0.149117	0.139862	0.149987	0.157842	0.152074	0.138802	0.139505	0.145004	0.141096	0.147612	0.135021	0.133769	0.138122	0.12413	0.13404	0.125024	0.127563	0.113191	0.105958	0.107974	0.102332	0.101654	0.0932735	0.0916901	0.0835325	0.0781432	0.0683059	0.0662586	0.059942	0.0531834	0.0480944	0.0410087	0.0373927	0.0316871	0.0265237	0.0221903	0.0191102
4.694	0.173163	0.164167	0.182211	0.204192	0.179515	0.167388	0.158926	0.183817	0.175286	0.143088	0.175822	0.173466	0.174912	0.172371	0.162089	0.146052	0.165048	0.159275	0.164421	0.168701	0.165449	0.159032	0.148896	0.14139	0.14333	0.150633	0.144851	0.136318	0.134859	0.124772	0.118682	0.118094	0.10692	0.104766	0.101126	0.0972273	0.0878971	0.0813812	0.0758227	0.0672811	0.0596312	0.0525764	0.0494467	0.043146	0.0361451	0.0314464	0.0257866	0.0214766	0.0181837
4.696	0.203392	0.215151	0.18083	0.198665	0.200565	0.197446	0.1959	0.208544	0.19721	0.200131	0.200299	0.201742	0.198952	0.181331	0.192888	0.183991	0.18126	0.180606	0.17332	0.179295	0.190495	0.178407	0.166955	0.167755	0.16299	0.162298	0.156065	0.149184	0.145091	0.142694	0.128724	0.124525	0.119308	0.112507	0.106223	0.0968503	0.0932602	0.0873642	0.0782248	0.0705646	0.0616843	0.0567152	0.0485064	0.0423606	0.0360194	0.0299589	0.0246112	0.0213543	0.0170053
4.698	0.257718	0.228164	0.212606	0.250969	0.192676	0.190205	0.197444	0.200202	0.217617	0.21788	0.21951	0.215101	0.220477	0.202988	0.214259	0.192225	0.2079	0.193939	0.214643	0.200613	0.191214	0.189136	0.189717	0.186139	0.163192	0.181216	0.166167	0.172702	0.15873	0.154777	0.139229	0.134475	0.119793	0.117409	0.110237	0.104044	0.0927034	0.084559	0.0750853	0.0693137	0.0628688	0.0551576	0.0454247	0.0405539	0.0346079	0.0286231	0.0243302	0.0193607	0.0161101
4.7	0.255367	0.230233	0.275544	0.224884	0.245753	0.254599	0.1981	0.226991	0.227867	0.240015	0.228503	0.21651	0.224398	0.247036	0.225033	0.228758	0.227866	0.216679	0.213108	0.213135	0.20525	0.209461	0.190377	0.20383	0.197666	0.187069	0.17077	0.174622	0.164107	0.158137	0.147323	0.140196	0.128164	0.11894	0.110969	0.106534	0.0949868	0.0901962	0.0794075	0.0676539	0.0581241	0.054408	0.0450455	0.039084	0.0329	0.0274864	0.0221747	0.0175194	0.0143274
4.702	0.244543	0.254618	0.257303	0.26459	0.264769	0.292476	0.287243	0.253796	0.260353	0.260001	0.293157	0.253661	0.27281	0.254791	0.245751	0.248413	0.250261	0.251418	0.227843	0.235656	0.247821	0.226045	0.227299	0.216763	0.21974	0.201492	0.189404	0.189952	0.188035	0.174502	0.159965	0.149256	0.13817	0.127077	0.119047	0.105314	0.0963809	0.0901504	0.0773502	0.0688556	0.0589619	0.0501765	0.0457985	0.0359182	0.031291	0.025762	0.0210638	0.0176157	0.0135085
4.704	0.342962	0.336552	0.343235	0.306743	0.317038	0.309284	0.2887	0.295249	0.293577	0.309812	0.307803	0.30912	0.301072	0.304083	0.313608	0.293211	0.300817	0.280891	0.30086	0.280792	0.26833	0.280332	0.248396	0.25167	0.235621	0.223572	0.207021	0.208888	0.203339	0.181649	0.169929	0.160693	0.146307	0.138693	0.123252	0.110776	0.0934607	0.0877114	0.0769757	0.0674378	0.0556904	0.0485884	0.0445843	0.0369858	0.0308277	0.0257725	0.0206528	0.0169058	0.0133975
4.706	0.397092	0.388332	0.406677	0.372525	0.414496	0.400994	0.352736	0.372921	0.346099	0.391563	0.386574	0.356704	0.354749	0.321011	0.331657	0.341137	0.33519	0.324522	0.329595	0.304298	0.305848	0.306357	0.289239	0.276323	0.270173	0.262359	0.245674	0.23741	0.210963	0.205136	0.190852	0.172398	0.15611	0.143019	0.123869	0.115543	0.101315	0.09152	0.0771006	0.0712445	0.0603828	0.0509258	0.0426996	0.0367263	0.0303846	0.0253275	0.0218845	0.0169933	0.0143405
4.708	0.47954	0.45896	0.470402	0.458573	0.438747	0.415415	0.479585	0.437335	0.446866	0.438935	0.400722	0.423079	0.43198	0.396576	0.409622	0.396154	0.380094	0.355437	0.391401	0.361176	0.353733	0.331788	0.324397	0.321021	0.290536	0.2881	0.264604	0.247318	0.232275	0.223716	0.204322	0.182635	0.163534	0.147404	0.138898	0.124614	0.105035	0.0903736	0.0780404	0.0694647	0.0603383	0.0496634	0.043942	0.03651	0.0291486	0.0242537	0.0206335	0.0171353	0.0138236
4.71	0.505268	0.550214	0.544292	0.533225	0.494685	0.490101	0.465411	0.495786	0.514383	0.53344	0.478233	0.467176	0.469242	0.459761	0.436129	0.464753	0.452282	0.427941	0.422358	0.390199	0.417827	0.385193	0.364946	0.354961	0.316941	0.31046	0.296566	0.27283	0.255781	0.229329	0.213267	0.188134	0.170664	0.153993	0.136339	0.124166	0.103725	0.0933434	0.080679	0.0678758	0.0575628	0.0510776	0.0406263	0.0372262	0.0291985	0.0254024	0.021778	0.017104	0.014149
4.712	0.555493	0.599946	0.560273	0.595058	0.603224	0.595039	0.546092	0.544752	0.577039	0.601587	0.556649	0.555373	0.540809	0.54179	0.512265	0.524781	0.508716	0.47645	0.457748	0.466219	0.430612	0.427332	0.383826	0.379553	0.35904	0.3273	0.327218	0.29421	0.259847	0.241435	0.224637	0.19561	0.17323	0.158287	0.143438	0.128165	0.106065	0.0936675	0.0814371	0.0702288	0.0575268	0.0504355	0.0440812	0.0352377	0.0302343	0.0246434	0.0215542	0.0178212	0.0157046
4.714	0.731354	0.672283	0.702579	0.661707	0.694308	0.708588	0.665581	0.644062	0.65854	0.645257	0.659397	0.608048	0.611217	0.600445	0.590413	0.560522	0.535048	0.541274	0.521345	0.494859	0.484909	0.449794	0.429646	0.395821	0.378685	0.365244	0.338386	0.298747	0.276126	0.249809	0.22361	0.202249	0.181699	0.161242	0.146311	0.12569	0.110143	0.0979205	0.0845741	0.0710925	0.0576661	0.0503582	0.0420672	0.0360705	0.0316355	0.0266642	0.0232349	0.0204597	0.016871
4.716	0.780928	0.709201	0.793386	0.732974	0.752334	0.694091	0.69108	0.713324	0.676771	0.707254	0.623998	0.649078	0.664939	0.589516	0.609175	0.589593	0.582442	0.550602	0.544782	0.54497	0.493715	0.46303	0.44904	0.422448	0.388347	0.373286	0.339895	0.324496	0.285682	0.26639	0.23414	0.211132	0.186527	0.17201	0.149914	0.130313	0.11634	0.0994879	0.0892267	0.0730425	0.064302	0.0536235	0.04779	0.0397007	0.0335618	0.0289003	0.0252211	0.0208569	0.0186416
4.718	0.743066	0.816754	0.697167	0.771703	0.769742	0.716266	0.737155	0.732142	0.71702	0.721397	0.6336	0.698042	0.641535	0.649722	0.611841	0.620035	0.60417	0.572612	0.558401	0.55415	0.51223	0.484449	0.454169	0.444068	0.413668	0.373004	0.349264	0.329578	0.288517	0.263762	0.232938	0.220812	0.193427	0.168393	0.154926	0.128274	0.117669	0.105032	0.0926808	0.0773217	0.0675575	0.0570811	0.0522085	0.0458124	0.0375224	0.0325761	0.028248	0.0239832	0.0209477
4.72	0.789832	0.767945	0.726797	0.693333	0.687291	0.667716	0.678373	0.616153	0.614928	0.659097	0.642368	0.652362	0.62842	0.590911	0.590869	0.564817	0.575497	0.547109	0.529062	0.500004	0.502693	0.450595	0.432001	0.41894	0.396496	0.365442	0.345471	0.328367	0.295883	0.254183	0.242348	0.224343	0.195625	0.173667	0.157919	0.141424	0.122165	0.10891	0.0970708	0.0828611	0.0733036	0.0633319	0.0545753	0.0483439	0.0414795	0.0371612	0.0309242	0.0276843	0.023938
4.722	0.670928	0.595123	0.634723	0.627509	0.591634	0.595779	0.562172	0.623421	0.617497	0.553986	0.579186	0.586527	0.554778	0.577796	0.547954	0.550339	0.53333	0.513498	0.487079	0.471362	0.443657	0.435877	0.427792	0.40346	0.377634	0.357461	0.327997	0.307638	0.271554	0.259965	0.237958	0.211599	0.200927	0.176362	0.166378	0.143761	0.1259	0.113924	0.103856	0.0882753	0.0777348	0.0671351	0.0581092	0.0511053	0.045653	0.0382952	0.0334419	0.0300274	0.0263221
4.724	0.522063	0.505484	0.539703	0.54197	0.444123	0.509849	0.498309	0.534861	0.523391	0.495406	0.493586	0.507531	0.500252	0.481104	0.476367	0.450766	0.454083	0.426042	0.435686	0.422478	0.418776	0.37512	0.37261	0.363249	0.343573	0.310224	0.310129	0.287616	0.258668	0.24302	0.227686	0.216514	0.197483	0.171333	0.160363	0.143456	0.128068	0.113826	0.101032	0.091994	0.0804504	0.0703612	0.0616541	0.0538779	0.0498261	0.0439652	0.0377105	0.0333828	0.0288404
4.726	0.465169	0.479528	0.455153	0.442593	0.460714	0.406693	0.452583	0.438837	0.414917	0.450112	0.417767	0.426438	0.391403	0.400419	0.382238	0.38636	0.414328	0.365767	0.384722	0.348692	0.3475	0.335446	0.320022	0.306759	0.306032	0.296941	0.27672	0.262409	0.242106	0.231586	0.214789	0.197017	0.17864	0.170998	0.153266	0.139572	0.124292	0.112103	0.103318	0.0938556	0.0799939	0.0721997	0.063949	0.0556328	0.0494603	0.0434394	0.0394342	0.0339683	0.0290856
4.728	0.367123	0.429176	0.341876	0.388124	0.355664	0.347455	0.386512	0.412773	0.356757	0.367944	0.352765	0.341621	0.337374	0.327981	0.345831	0.333531	0.316796	0.319967	0.313579	0.302409	0.30029	0.290125	0.287711	0.275078	0.272585	0.250204	0.246056	0.230936	0.220932	0.207783	0.19445	0.182309	0.165863	0.153305	0.144836	0.134829	0.120855	0.114058	0.098988	0.093614	0.0817854	0.0747126	0.0642769	0.0588295	0.0522312	0.0455912	0.039246	0.0347012	0.0304013
4.73	0.327325	0.304835	0.327172	0.297924	0.306703	0.312498	0.292012	0.344726	0.283506	0.289809	0.283255	0.277931	0.285543	0.282473	0.251731	0.297885	0.267392	0.262251	0.273601	0.258406	0.247105	0.240308	0.244575	0.231491	0.233493	0.229265	0.21968	0.210913	0.186587	0.181535	0.175151	0.166822	0.163226	0.141172	0.13698	0.129629	0.120278	0.107991	0.0948873	0.0892881	0.0792053	0.0724207	0.0651716	0.0592067	0.0519034	0.0466245	0.0418227	0.0370894	0.0317926
4.732	0.251925	0.254552	0.204013	0.238727	0.240271	0.268289	0.222443	0.251143	0.244665	0.274341	0.244362	0.231021	0.249546	0.245101	0.224661	0.234013	0.226369	0.23227	0.215701	0.21052	0.217992	0.207781	0.212181	0.215142	0.215103	0.198552	0.194565	0.186693	0.17116	0.168784	0.153518	0.160661	0.135304	0.132381	0.126316	0.115724	0.10984	0.102163	0.0929265	0.0861944	0.0771025	0.0715501	0.0668903	0.0568834	0.0529498	0.04777	0.0424892	0.0388941	0.0341208
4.734	0.244663	0.265059	0.226614	0.180122	0.243687	0.226668	0.206211	0.228813	0.213986	0.206441	0.225575	0.214665	0.209068	0.208216	0.196522	0.186047	0.174667	0.193294	0.18625	0.192022	0.184927	0.183513	0.179257	0.180619	0.188883	0.167263	0.179768	0.157445	0.155455	0.156466	0.143799	0.141403	0.135424	0.125385	0.120876	0.112591	0.104119	0.103533	0.0891394	0.0860078	0.0772211	0.0747833	0.06608	0.0592528	0.0547268	0.0491346	0.0440891	0.0392717	0.0357025
4.736	0.192578	0.205492	0.172499	0.202892	0.183913	0.17446	0.174509	0.179976	0.184827	0.182433	0.192305	0.172028	0.181099	0.167033	0.183569	0.176663	0.188374	0.184519	0.17	0.159985	0.163097	0.156536	0.153116	0.154898	0.156328	0.164239	0.157699	0.148414	0.148413	0.132945	0.130287	0.122978	0.123323	0.113683	0.115404	0.104568	0.100418	0.0961101	0.0915677	0.0847526	0.0756755	0.0715377	0.0653196	0.0602369	0.0553673	0.0493225	0.0454791	0.0416036	0.0376128
4.738	0.163895	0.168216	0.133506	0.176852	0.157667	0.157345	0.195931	0.155832	0.163569	0.139021	0.163148	0.151754	0.144269	0.157722	0.154605	0.157388	0.156675	0.166821	0.137289	0.145676	0.142179	0.15382	0.154993	0.145182	0.148549	0.145139	0.149814	0.141183	0.125537	0.124317	0.1217	0.121366	0.11657	0.109126	0.102555	0.0985347	0.0935849	0.0920391	0.0869889	0.0819661	0.0777984	0.0720445	0.0673181	0.0613035	0.0553761	0.050902	0.0465003	0.043043	0.0376108
4.74	0.142827	0.122729	0.140557	0.136604	0.138558	0.118183	0.140888	0.140147	0.148317	0.149353	0.148995	0.14778	0.148178	0.13393	0.144106	0.129917	0.131571	0.13567	0.132066	0.130999	0.132418	0.137095	0.137604	0.135718	0.135697	0.127536	0.123854	0.117803	0.111637	0.113014	0.113509	0.110058	0.0989022	0.102714	0.0992677	0.0994684	0.088564	0.0849546	0.0863234	0.0793718	0.0734578	0.068556	0.0648755	0.0598975	0.0570821	0.0517091	0.0472865	0.0442957	0.0411006
4.742	0.120792	0.116787	0.162606	0.134808	0.13885	0.121295	0.138027	0.130146	0.143635	0.13275	0.139182	0.131225	0.123682	0.13391	0.125513	0.136232	0.120546	0.117294	0.117139	0.120227	0.119557	0.116335	0.122799	0.115971	0.114125	0.11954	0.115203	0.107529	0.109446	0.103319	0.105859	0.0977404	0.0995065	0.091531	0.0951388	0.0874765	0.0864509	0.0824457	0.0784094	0.0754684	0.0703485	0.0703412	0.0631814	0.0595309	0.0555071	0.0520513	0.0469993	0.0430238	0.0396483
4.744	0.10362	0.115302	0.097992	0.122097	0.0992406	0.120917	0.113424	0.0955286	0.110605	0.121222	0.115982	0.119663	0.120386	0.115328	0.11785	0.0974098	0.107207	0.110514	0.111495	0.102339	0.108189	0.113248	0.113724	0.106153	0.10172	0.104294	0.101504	0.0988536	0.0965746	0.0996538	0.0971099	0.094101	0.0900645	0.0889633	0.0846755	0.0800349	0.0793038	0.0754461	0.0705249	0.0699155	0.0679266	0.0629294	0.0611914	0.0566198	0.0529453	0.0490802	0.0463374	0.0447038	0.0386225
4.746	0.0955623	0.11233	0.119992	0.101255	0.0919697	0.0835178	0.134368	0.101944	0.10395	0.0942332	0.0929396	0.102522	0.101406	0.0949278	0.11071	0.107937	0.0976517	0.0915255	0.117149	0.0958852	0.0950032	0.090402	0.0958759	0.105772	0.0942092	0.0904309	0.0920005	0.0884906	0.0862461	0.0844675	0.0865308	0.0834075	0.0832186	0.0793742	0.0758591	0.077981	0.0720509	0.0689612	0.067178	0.0664139	0.0629505	0.0613259	0.0566476	0.0551614	0.0497677	0.0454652	0.0442187	0.0424493	0.040062
4.748	0.0877717	0.0734264	0.0858495	0.0800867	0.102348	0.100304	0.0789694	0.0914969	0.0833336	0.0823412	0.0696357	0.093469	0.0907047	0.103544	0.0974484	0.0911864	0.0806684	0.0925976	0.101418	0.0788657	0.0959255	0.0854333	0.0959343	0.0808935	0.0834006	0.0904657	0.0894281	0.0842178	0.0783375	0.0780197	0.0820159	0.0756297	0.0755159	0.074091	0.0753285	0.0708606	0.0678501	0.0662967	0.0648532	0.06342	0.0624165	0.0576829	0.0532367	0.0518662	0.0483529	0.0467495	0.0441869	0.0408863	0.0371035
4.75	0.087238	0.0641998	0.0634125	0.0771092	0.0895966	0.0804629	0.0830462	0.0629893	0.0796843	0.0741285	0.0721967	0.0749934	0.0786833	0.0879104	0.0808605	0.0729462	0.0774906	0.0710419	0.079963	0.0745702	0.0744837	0.0798948	0.0799634	0.0803806	0.0838135	0.0799028	0.0779566	0.0761003	0.0733005	0.0704107	0.067965	0.0682184	0.0660769	0.0671702	0.0648906	0.0618449	0.0631715	0.0592277	0.0598063	0.0566118	0.0559103	0.0554938	0.0504298	0.0480415	0.0484746	0.044794	0.0417594	0.0396153	0.0366706
4.752	0.0671242	0.0951343	0.0778292	0.0575333	0.0690307	0.0708854	0.0783289	0.0673191	0.0736977	0.0675871	0.0702984	0.0794116	0.072954	0.0732662	0.0845458	0.0730597	0.069801	0.0663336	0.0731823	0.0722839	0.0698143	0.0743625	0.0724003	0.0692876	0.0688116	0.0673051	0.0723801	0.0650952	0.0645438	0.0663987	0.0594544	0.069377	0.0608034	0.0639973	0.062124	0.0583752	0.0591585	0.0555839	0.0571506	0.0551954	0.0513312	0.0513419	0.0494272	0.0459536	0.0437716	0.0429366	0.0404984	0.0384343	0.0353374
4.754	0.0656323	0.0730345	0.0733698	0.0637449	0.0678051	0.0682467	0.0624157	0.0834022	0.0822548	0.0737128	0.0704594	0.0592696	0.062888	0.077301	0.0631612	0.0574619	0.0666531	0.0724784	0.0623488	0.0701128	0.0669226	0.0619883	0.058218	0.0637202	0.0685707	0.0646919	0.0617771	0.0635519	0.0557417	0.0623016	0.059089	0.0583969	0.0585224	0.0605009	0.0560954	0.0536643	0.0529144	0.0523032	0.050434	0.0502891	0.0494638	0.0480378	0.0475922	0.0442297	0.0431096	0.0404418	0.0396075	0.0366686	0.0351208
4.756	0.0455024	0.0708474	0.0621215	0.0659061	0.0701813	0.0582707	0.060308	0.0561978	0.0590287	0.0686663	0.0671962	0.0534636	0.0504208	0.0653004	0.0588497	0.0624	0.0600586	0.0534919	0.0645506	0.0601298	0.0611302	0.065191	0.0560453	0.0597474	0.0570567	0.0567527	0.0519749	0.0593658	0.0538826	0.0547558	0.0522524	0.056316	0.0583637	0.0559226	0.0516538	0.0507732	0.0512287	0.0503048	0.0496353	0.0461394	0.046947	0.0453196	0.0423189	0.0422334	0.0396314	0.0391129	0.0378785	0.0344255	0.0328865
4.758	0.0633913	0.0640396	0.0628123	0.0510109	0.061077	0.0499121	0.0569743	0.0575107	0.0668551	0.0567031	0.056114	0.0580622	0.0634052	0.0621893	0.0519239	0.0518893	0.0522785	0.0559899	0.0543309	0.0521861	0.0559495	0.0528682	0.0524459	0.0605523	0.0504759	0.0490314	0.0526297	0.0556998	0.0507447	0.0520078	0.0482082	0.0492763	0.0546254	0.0504077	0.0469832	0.0461413	0.047455	0.0453085	0.0424959	0.0453011	0.0454832	0.0425419	0.0400581	0.0387459	0.0390541	0.0371222	0.0358749	0.0335468	0.0331557
4.76	0.0427734	0.0440484	0.0490483	0.0523468	0.073661	0.0482983	0.0724413	0.0531684	0.0533346	0.0441118	0.0548648	0.0546872	0.0451879	0.0594255	0.0543646	0.0550587	0.0523018	0.0603211	0.050878	0.0560047	0.0543221	0.0460032	0.0559185	0.0534887	0.0480032	0.0516885	0.0511745	0.0498508	0.047856	0.0449068	0.0491251	0.0466513	0.0463977	0.0470784	0.045236	0.0483248	0.0440332	0.0437318	0.042656	0.0428259	0.040787	0.0399308	0.038963	0.0387167	0.0376811	0.035729	0.034866	0.0326009	0.0304642
4.762	0.0635092	0.0615515	0.0643448	0.0470384	0.0491483	0.0686071	0.0454947	0.0522044	0.0416643	0.0430493	0.0721094	0.0520924	0.0572783	0.0574603	0.043896	0.0471725	0.0512569	0.0503024	0.0543887	0.0479526	0.0490114	0.0523171	0.0461504	0.0477661	0.0475872	0.0478004	0.0490706	0.048732	0.0451513	0.0463051	0.0445848	0.0442643	0.0397934	0.0437227	0.0409808	0.0425088	0.0439146	0.0407718	0.0407393	0.0412954	0.0385507	0.0377071	0.0380084	0.0368338	0.0352264	0.0348997	0.0330549	0.0318376	0.0301782
4.764	0.0891836	0.0401257	0.0623616	0.05703	0.0454085	0.0407397	0.0436372	0.0470688	0.0537309	0.0508353	0.0458362	0.0544298	0.0498007	0.0457498	0.0460861	0.0515741	0.0536396	0.0425193	0.0466172	0.0482911	0.0432556	0.0463399	0.0482802	0.0465593	0.0406313	0.0443988	0.0472963	0.0479424	0.0405451	0.0426271	0.0399912	0.0434747	0.0434202	0.0416008	0.0408742	0.041948	0.0402375	0.0373568	0.0391578	0.0387476	0.0383835	0.0358506	0.0365197	0.0362069	0.034718	0.0334145	0.032811	0.0305147	0.0305875
4.766	0.0447425	0.0283083	0.071705	0.0408656	0.0376141	0.0365765	0.0552142	0.049874	0.0358128	0.043904	0.0443194	0.038654	0.0405254	0.0432441	0.0484052	0.0448481	0.0420963	0.0420162	0.0433668	0.0493491	0.045252	0.0469873	0.0423021	0.0444986	0.0435849	0.045873	0.0449469	0.0458894	0.0458936	0.0388992	0.041839	0.0436013	0.0391384	0.0409925	0.0406556	0.0418371	0.0390031	0.0384627	0.0405479	0.0385267	0.0355743	0.0362543	0.0370487	0.0331142	0.0345749	0.0343963	0.033096	0.0299547	0.030235
4.768	0.0505259	0.0328431	0.0706674	0.0464159	0.0372211	0.0348951	0.0432811	0.041568	0.0508048	0.039602	0.0411698	0.0318696	0.045298	0.0363153	0.0476139	0.0463645	0.0367947	0.0408847	0.0429113	0.0391427	0.0428609	0.0426033	0.0434833	0.0480126	0.0428855	0.0470799	0.03961	0.0425267	0.0423729	0.0399544	0.0419764	0.0407196	0.0379482	0.040811	0.0385494	0.0385937	0.0357056	0.0392163	0.037102	0.0384503	0.0367916	0.0361521	0.035059	0.0339124	0.0342235	0.0342476	0.0316685	0.0306872	0.0294063
4.77	0.0435885	0.0301141	0.0421649	0.0366154	0.0484167	0.0438853	0.0385112	0.0371944	0.0477804	0.0457465	0.056796	0.0398226	0.0462997	0.0484626	0.0424048	0.0415435	0.0390421	0.0425105	0.0424556	0.0401722	0.0405583	0.0418039	0.0390123	0.0440752	0.0407013	0.0449741	0.0395464	0.0372704	0.0412161	0.0400051	0.0391318	0.0396701	0.0376052	0.0402431	0.038266	0.0369485	0.0367983	0.0380835	0.0368378	0.0355111	0.0368407	0.0339157	0.0351941	0.033833	0.0334819	0.0319157	0.0321432	0.029292	0.0288962
4.772	0.0461546	0.0364028	0.0601977	0.035133	0.0387152	0.0402715	0.0277502	0.0305667	0.0390192	0.0408325	0.0379656	0.0438223	0.0382257	0.0399519	0.0444402	0.0377592	0.0378788	0.0381197	0.0391993	0.0406312	0.0416264	0.0413383	0.039366	0.0386943	0.037312	0.0425874	0.0411254	0.0391904	0.0362856	0.0383532	0.0402138	0.0377111	0.0355803	0.0365838	0.0350607	0.0361558	0.0353517	0.0351604	0.0358168	0.0348528	0.0361973	0.0360831	0.0330883	0.0328721	0.0324672	0.0319415	0.0303947	0.0291124	0.0286813
4.774	0.0370405	0.0237962	0.0235759	0.0316732	0.035745	0.0314607	0.0440331	0.0341595	0.0331883	0.0326433	0.0390026	0.0466452	0.032941	0.0323081	0.0345262	0.037149	0.0394908	0.0326247	0.0371206	0.0364962	0.0339315	0.0350437	0.0357257	0.0323212	0.0364429	0.0357694	0.0390258	0.0358522	0.0365029	0.036889	0.0342838	0.0372687	0.0373354	0.0350645	0.0337846	0.0359056	0.0326635	0.0337509	0.0325998	0.0332515	0.035113	0.0326639	0.0316726	0.0312395	0.0309583	0.0301683	0.0289663	0.0275905	0.027387
4.776	0.0417194	0.0348638	0.0294391	0.0380739	0.0393749	0.0346987	0.0298935	0.0454771	0.0403485	0.0381323	0.0332118	0.0344935	0.0308845	0.02726	0.038648	0.0365246	0.0360389	0.0364302	0.0357892	0.0343453	0.0359729	0.0391051	0.041864	0.0376807	0.0360597	0.0314238	0.0355143	0.0309394	0.0310004	0.0339236	0.0346191	0.0335639	0.0321656	0.0322289	0.0302973	0.0327467	0.0326343	0.0312425	0.0318211	0.0309476	0.0302912	0.029737	0.0290627	0.0299664	0.027493	0.028037	0.0262782	0.0258531	0.0257192
4.778	0.0441685	0.0327734	0.0287779	0.0396113	0.0232706	0.0320435	0.0293791	0.0388786	0.0261616	0.0378776	0.0278136	0.0310356	0.0336994	0.0311115	0.0327968	0.0294565	0.0303469	0.0358948	0.0330942	0.0357748	0.029292	0.030874	0.029543	0.0356206	0.0324591	0.0320557	0.0311253	0.0312223	0.0309688	0.031492	0.0328868	0.0296096	0.0300148	0.0312415	0.0287773	0.0300942	0.0305703	0.0297998	0.0285994	0.0288579	0.0301484	0.0274456	0.0279013	0.0277268	0.0262796	0.0277594	0.0254612	0.0251614	0.0249578
4.78	0.0243285	0.0301371	0.0321893	0.0382993	0.0418697	0.0249209	0.028244	0.022384	0.0343478	0.0365297	0.0333405	0.0262007	0.0311235	0.0316398	0.0356313	0.0322287	0.0278767	0.0347041	0.0282404	0.0312788	0.0309455	0.0279446	0.0366854	0.0312828	0.0291228	0.0314265	0.033177	0.028826	0.0318632	0.032177	0.0309165	0.0292014	0.028363	0.0308629	0.0293685	0.0272635	0.0285917	0.0281878	0.0276748	0.0279189	0.0277429	0.026508	0.0258935	0.0254329	0.0257495	0.0251064	0.0242035	0.0233411	0.0227439
4.782	0.0292869	0.0313153	0.0356531	0.035499	0.0358073	0.0305135	0.0324	0.0383424	0.0253711	0.0223843	0.0252172	0.0282193	0.0233712	0.0320381	0.0287405	0.0288539	0.0274002	0.0345338	0.0349949	0.032307	0.02853	0.0301879	0.0331827	0.0325728	0.026567	0.0314541	0.0287883	0.0273422	0.0268386	0.0267837	0.0298011	0.0265286	0.0292172	0.0276464	0.0281572	0.0263812	0.027559	0.0280321	0.0276256	0.026475	0.0259238	0.0257886	0.0239132	0.0247981	0.0242371	0.0232718	0.0227467	0.0234359	0.0221512
4.784	0.0305727	0.0356462	0.0246299	0.0249404	0.034409	0.0288844	0.0215726	0.026883	0.0303445	0.0299249	0.0316236	0.0255621	0.0256459	0.0230634	0.0310829	0.0247024	0.0285285	0.0319382	0.0230299	0.0289145	0.0281254	0.0283165	0.0269448	0.0283175	0.0333411	0.0289968	0.0266787	0.0304527	0.0235415	0.0268575	0.0282958	0.0244212	0.0272017	0.0282447	0.025641	0.0253564	0.0264891	0.0252317	0.0256939	0.0261822	0.0242816	0.0245739	0.0254465	0.0231475	0.024062	0.0238443	0.0236078	0.021582	0.0220001
4.786	0.0237369	0.030994	0.0301483	0.0308273	0.0192006	0.0314567	0.0261825	0.0260326	0.032107	0.0156065	0.0367313	0.033823	0.0220811	0.0297301	0.0283555	0.0224095	0.0256682	0.0272119	0.0283441	0.0269985	0.0300686	0.0301257	0.0279642	0.0268109	0.0294279	0.0304108	0.0289051	0.0246647	0.0263253	0.0276201	0.0276525	0.0248856	0.025584	0.0264663	0.0254202	0.0264434	0.0248603	0.0263412	0.026122	0.0245972	0.0237756	0.0245293	0.0234937	0.0221218	0.0224581	0.0231234	0.02249	0.022967	0.021758
4.788	0.0352997	0.0233542	0.0243026	0.0276828	0.0358755	0.0183996	0.0185998	0.0294005	0.0222455	0.0284167	0.0305692	0.0321724	0.0269571	0.0265282	0.0227611	0.0272071	0.026623	0.0292774	0.0273737	0.0252061	0.0272484	0.0273249	0.0251447	0.028125	0.0268796	0.0298229	0.0289862	0.0236171	0.0238841	0.0279882	0.026126	0.0267704	0.0251705	0.0232334	0.0263616	0.0234231	0.0259346	0.02556	0.0251508	0.0242951	0.0233238	0.024638	0.0236682	0.0240569	0.0238806	0.0225812	0.0214127	0.0214113	0.0212799
4.79	0.0162136	0.029169	0.0294896	0.0334607	0.0336222	0.0342696	0.0232606	0.020354	0.0308876	0.0271622	0.0273766	0.023911	0.0301261	0.0269958	0.0257434	0.0352321	0.0259522	0.0290507	0.0326487	0.0258476	0.0250594	0.02884	0.0277645	0.0266893	0.0271093	0.0245915	0.0250707	0.0236022	0.0249977	0.0229062	0.0239913	0.0254584	0.025403	0.025621	0.0250648	0.025385	0.0237166	0.0229307	0.024558	0.0241822	0.0223259	0.0245273	0.0225074	0.0228109	0.0223101	0.0216472	0.0210585	0.0213451	0.0202814
4.792	0.0321479	0.0355591	0.024489	0.0175852	0.0276214	0.0287953	0.0354419	0.0227581	0.0274772	0.0229262	0.0224906	0.0255707	0.0203936	0.0285086	0.0226131	0.0330751	0.0237766	0.0285322	0.0290118	0.0252548	0.0273348	0.0274189	0.0258729	0.0220372	0.0241043	0.0273859	0.0274802	0.0244751	0.0252215	0.0247022	0.0256896	0.0253442	0.0235607	0.0254363	0.0239228	0.0247786	0.0230887	0.025549	0.02317	0.0245037	0.0224846	0.0229205	0.0227625	0.0223398	0.0209276	0.0221482	0.021206	0.0204074	0.0195906
4.794	0.019104	0.0181257	0.026118	0.0275993	0.0152566	0.0260691	0.0220829	0.0359879	0.015356	0.0229336	0.0303916	0.025333	0.0280283	0.0192104	0.0227124	0.0280363	0.0299381	0.0231463	0.019685	0.0203605	0.023349	0.0275734	0.0246226	0.0256367	0.0268375	0.0243068	0.0274029	0.0229979	0.0241519	0.0226005	0.023202	0.0251051	0.0253522	0.0260321	0.021967	0.021421	0.023018	0.0223262	0.0242117	0.0237909	0.0216846	0.0232808	0.0224777	0.0222148	0.0214557	0.0215532	0.0211229	0.0206328	0.021175
4.796	0.0247307	0.012083	0.018043	0.0162333	0.0159764	0.0289721	0.0207705	0.025083	0.0250455	0.0283382	0.0183025	0.0329238	0.0188876	0.0182666	0.0295355	0.0221034	0.0257941	0.0328191	0.0193276	0.0204879	0.0264512	0.0234556	0.0220101	0.0224977	0.0244903	0.0265185	0.0205775	0.0204273	0.025624	0.0257251	0.0239159	0.0248124	0.0207064	0.0218097	0.0230117	0.0225875	0.0227527	0.0213428	0.0232086	0.0221047	0.0219855	0.0224967	0.0213354	0.0209494	0.0211949	0.0211186	0.0212105	0.0198296	0.0203407
4.798	0.0209041	0.0214007	0.0189969	0.0297779	0.0392115	0.0153071	0.0244272	0.0334661	0.0216714	0.0232687	0.0253285	0.0201593	0.0231729	0.0250043	0.0280452	0.0186767	0.0227873	0.0288349	0.0212529	0.0188294	0.0272183	0.0206107	0.0241973	0.0235353	0.0217572	0.0268926	0.0261219	0.0232807	0.0227234	0.0216236	0.0238202	0.0209687	0.0234661	0.0203864	0.0238924	0.0225597	0.0222678	0.0213896	0.0224411	0.0226033	0.0212042	0.0205841	0.0214801	0.0214731	0.0212202	0.0212587	0.0203183	0.0209274	0.0192696
4.8	0.0223266	0.0223261	0.0258495	0.0193601	0.0333638	0.0187303	0.0218461	0.0321255	0.02398	0.027268	0.0223122	0.022831	0.0308764	0.0202181	0.0239823	0.0240495	0.0191802	0.024606	0.0250036	0.0235139	0.0245797	0.021492	0.0265642	0.0214555	0.0232107	0.0223217	0.0241183	0.0212754	0.0245099	0.0205469	0.021417	0.0239927	0.0237655	0.0224339	0.0218233	0.021629	0.0198143	0.021156	0.0219252	0.0220708	0.0198995	0.021079	0.0195568	0.0223659	0.0204668	0.0209662	0.0201817	0.0204704	0.0193473
4.802	0.0245793	0.0287965	0.0187895	0.0169754	0.0251424	0.0188066	0.0262219	0.0309398	0.02477	0.0241532	0.0227894	0.0171491	0.0286345	0.0276692	0.0243655	0.023647	0.0207828	0.0195973	0.0189198	0.0248926	0.020141	0.0199609	0.0221858	0.0207075	0.0220697	0.0217623	0.0198502	0.0213149	0.0207341	0.0226178	0.0183223	0.020788	0.0223444	0.0202836	0.0217632	0.0209905	0.0203532	0.0214699	0.0203008	0.020969	0.0212655	0.0209738	0.0204944	0.021295	0.0204027	0.0191172	0.0197442	0.0187011	0.0188482
4.804	0.0212574	0.0216852	0.0147362	0.0181808	0.0142713	0.0246737	0.0178751	0.0277619	0.0220773	0.0283809	0.026042	0.0315247	0.0171809	0.0213752	0.0228201	0.0226296	0.0186932	0.0229522	0.021432	0.0222497	0.0177956	0.0227308	0.0206198	0.0225045	0.0188676	0.0212752	0.0240492	0.0202528	0.0195905	0.0224791	0.0201272	0.022216	0.0223348	0.0190563	0.0189204	0.0197944	0.0202394	0.020758	0.0204896	0.01986	0.0199973	0.0201147	0.0191969	0.0188807	0.0204765	0.0189864	0.0184234	0.0183866	0.0189003
4.806	0.0303833	0.0272282	0.0236073	0.0259408	0.0166656	0.0207672	0.021556	0.0226209	0.0194587	0.017239	0.0270591	0.0150312	0.0176805	0.0182258	0.0146907	0.0232128	0.0216207	0.0164772	0.0183132	0.0184125	0.021146	0.0168776	0.0204742	0.0199045	0.0216313	0.0205382	0.0195499	0.0205396	0.0175449	0.0215797	0.0195047	0.0195892	0.020339	0.0180272	0.0187559	0.0189197	0.0176968	0.0191206	0.0183649	0.0201653	0.0191195	0.020497	0.0186767	0.0191291	0.0180358	0.0180671	0.0180094	0.0176011	0.0177722
4.808	0.0235496	0.0256018	0.0176483	0.0154844	0.0228861	0.0136057	0.0215216	0.01363	0.0116716	0.0181963	0.0158606	0.0151002	0.0195507	0.0177858	0.0190031	0.0205599	0.0197237	0.0198041	0.0167176	0.0200492	0.0181705	0.0199062	0.0183949	0.018348	0.0183494	0.0232976	0.016642	0.0185746	0.0173639	0.0180501	0.017911	0.0180268	0.0185301	0.0197394	0.0190563	0.0181587	0.0184259	0.0168344	0.0172235	0.0172162	0.0176105	0.0177426	0.0157606	0.0173916	0.0164324	0.0172586	0.0168754	0.0158584	0.0164434
4.81	0.0224675	0.0222884	0.0188979	0.0331306	0.0195768	0.0214604	0.0218807	0.0235408	0.0175819	0.0181137	0.0131057	0.016689	0.0159307	0.0169745	0.0184678	0.0180087	0.0146864	0.0199927	0.01669	0.0164706	0.0159583	0.0170847	0.0179178	0.01588	0.0172608	0.0185365	0.0167341	0.0195457	0.0173984	0.0144557	0.0153761	0.0186854	0.015203	0.0161585	0.0174541	0.0147019	0.01696	0.0179777	0.0169286	0.0176087	0.0161511	0.0161925	0.0168142	0.017311	0.0172313	0.0157524	0.0157951	0.0156164	0.0158205
4.812	0.0178823	0.0222261	0.0201492	0.0161219	0.0172759	0.0137507	0.0198524	0.0259038	0.0119361	0.0115712	0.0141107	0.0182834	0.0159244	0.019289	0.0175617	0.0115761	0.0145528	0.0202814	0.023565	0.0151867	0.0125514	0.0181009	0.0205068	0.0218833	0.0154995	0.0140701	0.0172017	0.0186123	0.0149233	0.0146284	0.0195597	0.0157782	0.0158921	0.0158893	0.0179922	0.0158615	0.0169005	0.0166423	0.0146411	0.0159172	0.0157892	0.0157441	0.0153346	0.0151659	0.0145288	0.0155618	0.0147535	0.0149375	0.0143502
4.814	0.0175299	0.0153881	0.0137754	0.0162976	0.0114433	0.0224811	0.0124969	0.0176697	0.0166858	0.00965254	0.0110071	0.0164238	0.0121328	0.0164837	0.0150224	0.0158134	0.0167197	0.0141258	0.0214296	0.0173893	0.020351	0.0154658	0.0157928	0.0117585	0.0184571	0.01594	0.0170747	0.0156346	0.0171323	0.0144121	0.0157358	0.0147132	0.0166032	0.0150464	0.0156223	0.0149025	0.015054	0.0152945	0.0152816	0.0154847	0.0160014	0.0151595	0.0150196	0.0154526	0.0153609	0.0137861	0.0145628	0.0141909	0.0141092
4.816	0.0130293	0.0176256	0.00561775	0.0147289	0.0125527	0.013172	0.0172731	0.0174853	0.0231549	0.0203811	0.0127983	0.0147397	0.0140155	0.0133696	0.0144304	0.0165746	0.0170996	0.0192411	0.0186549	0.0127712	0.01527	0.0140706	0.0148665	0.0133444	0.0166655	0.0141741	0.0170896	0.0166505	0.0157143	0.0150186	0.0146004	0.0173281	0.0137913	0.0138472	0.0145385	0.0153641	0.0155415	0.0141504	0.0150372	0.0161282	0.0134161	0.0147262	0.014924	0.014498	0.0138869	0.01369	0.0137482	0.0139724	0.013745
4.818	0.018621	0.0144988	0.0219316	0.010736	0.0138979	0.0161012	0.0149764	0.010856	0.0143489	0.0152042	0.0103964	0.0151939	0.0133386	0.0106006	0.0170577	0.0143122	0.0149278	0.0162679	0.010027	0.014813	0.014465	0.0127862	0.0157829	0.0177983	0.0162775	0.0180413	0.016407	0.014466	0.0127704	0.0163823	0.0147511	0.0161032	0.0167447	0.0134227	0.0140344	0.0155051	0.0146925	0.0155273	0.0141921	0.013013	0.0145645	0.0138863	0.0137023	0.0133708	0.0141278	0.0139843	0.0131389	0.0135175	0.0139216
4.82	0.0245538	0.0181737	0.0152576	0.0119607	0.0122094	0.0142543	0.0175932	0.0182526	0.013639	0.0142388	0.0146409	0.0107743	0.0170392	0.0116117	0.013701	0.0139092	0.0158942	0.0120444	0.015672	0.0190636	0.0126745	0.0124954	0.0150281	0.0137995	0.0161525	0.0146433	0.0149298	0.0144237	0.0140275	0.0141554	0.013224	0.0143981	0.0132119	0.012986	0.0136697	0.0131693	0.0139713	0.0154404	0.0155598	0.0146167	0.0134944	0.0128885	0.0123794	0.0126717	0.0128216	0.0130323	0.0131622	0.0137319	0.0124171
4.822	0.013762	0.0175559	0.0134227	0.0107916	0.0114904	0.0136125	0.0167615	0.0196805	0.0165161	0.00883426	0.020629	0.00900869	0.0145624	0.0174135	0.0184049	0.0156914	0.0137893	0.014067	0.0125811	0.0134013	0.0111166	0.013497	0.0155292	0.0106129	0.012508	0.011523	0.0135236	0.0141366	0.0133755	0.0138215	0.012703	0.0128388	0.0135903	0.012346	0.0152816	0.012658	0.0123361	0.0118834	0.0126622	0.0119596	0.0121946	0.0137222	0.0119221	0.0125811	0.012843	0.0124538	0.0120347	0.0119659	0.0122143
4.824	0.0240017	0.0108737	0.00799043	0.00881613	0.0206122	0.00905936	0.0148716	0.0141727	0.0111094	0.010306	0.00759546	0.0115562	0.0130951	0.0163696	0.0154068	0.00911849	0.00988971	0.012529	0.0102433	0.00752018	0.0124624	0.00933184	0.0160512	0.0126541	0.011797	0.0121649	0.0143394	0.00998789	0.0107206	0.0136793	0.0121901	0.0139791	0.0103417	0.0121264	0.0136419	0.0109201	0.0123603	0.0121028	0.0120351	0.0115406	0.0102647	0.0122807	0.0114039	0.0123484	0.0118951	0.010824	0.0113606	0.0110587	0.0118546
4.826	0.0155757	0.0182082	0.0168446	0.0171975	0.00974454	0.00924594	0.0133061	0.0178856	0.0160134	0.009277	0.00901006	0.0124917	0.0120075	0.0102847	0.0106525	0.0120722	0.00800888	0.0117866	0.0111854	0.013207	0.00996999	0.0105383	0.0128965	0.0120877	0.0114727	0.0122445	0.0143702	0.0114288	0.0102709	0.0114741	0.0115236	0.0122398	0.0104452	0.0105037	0.011351	0.0115143	0.0121091	0.0103534	0.010633	0.01114	0.0106373	0.0100999	0.0104656	0.0104423	0.0104904	0.0106177	0.0105899	0.00981311	0.0105066
4.828	0.00927869	0.00213607	0.0153432	0.010448	0.0153892	0.00618883	0.0159249	0.00989959	0.0120955	0.0114339	0.00689216	0.010269	0.00669869	0.0139036	0.0126711	0.0136524	0.0096512	0.00966798	0.00989635	0.00889048	0.0109643	0.0107311	0.0107966	0.0103144	0.00985881	0.00798596	0.0108959	0.0106879	0.0107812	0.0114312	0.0101757	0.00891026	0.0103533	0.0100504	0.0103046	0.010158	0.0105034	0.00979325	0.00911156	0.0100915	0.0110305	0.00892787	0.00961577	0.00984362	0.00944991	0.0100766	0.00884815	0.00979953	0.00998
4.83	0.00574883	0.00753344	0.00495642	0.0167067	0.0103954	0.0127145	0.0107335	0.0092312	0.0105397	0.0116697	0.0105157	0.00440079	0.0137937	0.00712856	0.00992399	0.00843087	0.00743899	0.0120263	0.0109359	0.00988194	0.00789189	0.00986046	0.0091549	0.00893334	0.00841769	0.010871	0.00871244	0.0105063	0.00858748	0.00903076	0.00823957	0.00997927	0.00812134	0.00909704	0.00951925	0.00906117	0.00901422	0.00905897	0.00943035	0.00939285	0.0098941	0.00994115	0.00970628	0.00956213	0.00895206	0.00900167	0.00913804	0.00902737	0.00934249
4.832	0.013197	0.0215419	0.0116784	0.01258	0.00705486	0.0147598	0.013268	0.015633	0.0108155	0.0129071	0.00787493	0.00525059	0.00948038	0.00799935	0.00912418	0.00688801	0.00777943	0.0101349	0.00837569	0.00826677	0.00926128	0.00771089	0.010537	0.00931612	0.0099765	0.0102173	0.00865897	0.0091709	0.00771548	0.00881261	0.0106693	0.0116506	0.00815101	0.00850407	0.009165	0.00905304	0.0103486	0.00878071	0.0103702	0.00926589	0.00795455	0.00937257	0.00848802	0.00868679	0.00901643	0.00880443	0.0090465	0.00843882	0.00806604
4.834	0.00830181	0.0160082	0.0104336	0.00716706	0.00949536	0.00689345	0.00947674	0.00614776	0.00920357	0.00854693	0.0106458	0.00896165	0.0112025	0.00540138	0.00777763	0.012937	0.0102998	0.00984709	0.00838084	0.00899596	0.00973979	0.0112835	0.00591841	0.00732475	0.00840154	0.00586187	0.00703419	0.00849533	0.00956279	0.00974832	0.00709288	0.00855569	0.00850404	0.00949619	0.00917216	0.00794084	0.00930035	0.00967461	0.00931693	0.00837278	0.00845148	0.00778029	0.00855677	0.00899326	0.00853401	0.00827406	0.00818635	0.0085301	0.00837381
4.836	0.00878672	0.0102208	0.00751557	0.0079989	0.00200535	0.0149924	0.00860049	0.00727512	0.00881985	0.00982565	0.0105145	0.00715485	0.00805733	0.00733668	0.00794854	0.00851518	0.00880402	0.00658019	0.00732939	0.00949976	0.00813059	0.00771191	0.00845965	0.00771679	0.0114392	0.00648106	0.0089775	0.00991358	0.00701015	0.00935474	0.00748063	0.00781903	0.0086134	0.00840059	0.00744557	0.00839455	0.00847205	0.00725708	0.00759311	0.00774569	0.00788922	0.0082322	0.00900667	0.00849762	0.00816125	0.00802839	0.00749012	0.00799907	0.00735683
4.838	0.00312103	0.0103934	0.00939178	0.00614746	0.00474527	0.00805024	0.00466586	0.0101692	0.0089463	0.012202	0.011995	0.00668753	0.00873149	0.00755882	0.00780893	0.00624404	0.00690607	0.00844443	0.00940396	0.0100118	0.00759331	0.00855064	0.0071819	0.00949364	0.00747887	0.00728712	0.00865456	0.00761242	0.00740807	0.00883428	0.00822093	0.00766058	0.00949646	0.00765029	0.00760462	0.00706303	0.00782957	0.0083905	0.00793776	0.00889579	0.00711861	0.00835506	0.00844918	0.00723176	0.0074584	0.00747233	0.0073099	0.00802769	0.00746755
4.84	0.0104316	0.0149048	0.00745177	0.00712413	0.0122039	0.0110595	0.00642342	0.00681991	0.0128166	0.00826082	0.00720503	0.00873601	0.00394669	0.00517432	0.00969537	0.00827968	0.00803018	0.00495114	0.00714233	0.00623287	0.00627351	0.00876897	0.00934296	0.00560365	0.00867665	0.00635408	0.00716048	0.00732184	0.00675942	0.00838278	0.00743401	0.00781987	0.00718236	0.00786544	0.0057471	0.00851503	0.00843887	0.00655667	0.0070904	0.00704022	0.00692485	0.00772271	0.00688416	0.0074735	0.00731694	0.00717358	0.00744814	0.00727723	0.00723763
4.842	0.00847344	0.0121778	0.00909101	0.00859472	0.00850941	0.00234505	0.00904168	0.0123458	0.00713676	0.00732475	0.00798185	0.00558972	0.00499074	0.00668078	0.00896181	0.00457281	0.00862768	0.0066815	0.00881539	0.00835012	0.00847332	0.00536434	0.00597055	0.00794591	0.00685348	0.00787588	0.00751727	0.00778006	0.00715123	0.00849731	0.00670038	0.00710791	0.00733104	0.00742828	0.00657658	0.00635516	0.0069821	0.00789596	0.00718877	0.00660354	0.00792154	0.00635996	0.00661372	0.00709054	0.00682581	0.00666436	0.00710092	0.00708536	0.0066315
4.844	0.00385051	0.00815862	0.0080407	0.00974923	0.0133174	0.00735089	0.00860671	0.00599474	0.00388462	0.00498519	0.00557124	0.00596488	0.00612387	0.00473391	0.00686598	0.00878504	0.00649884	0.00533324	0.0088157	0.00711413	0.0064305	0.00625887	0.00744996	0.00592953	0.00710434	0.0058881	0.0068007	0.00747981	0.00628753	0.00562735	0.00647864	0.00580991	0.0059564	0.00573923	0.00724851	0.00783029	0.00649173	0.00728761	0.00681123	0.00648659	0.00657495	0.00644171	0.0065764	0.00664545	0.00610156	0.00649026	0.00606094	0.00685559	0.00631873
4.846	0.00671463	0.0120578	0.00335009	0.0116516	0.00605686	0.0154903	0.00556358	0.00735965	0.0055937	0.005575	0.00457316	0.00722756	0.00398692	0.00820066	0.0079371	0.0035927	0.00617892	0.00617895	0.00699759	0.00637708	0.00590014	0.0053816	0.00845359	0.00470499	0.00582246	0.00790925	0.00472182	0.00477583	0.0067903	0.00701276	0.00621476	0.0054904	0.00598355	0.00585269	0.00738459	0.00568378	0.00701057	0.00581009	0.00576564	0.00686984	0.00628377	0.00606453	0.00602402	0.00596452	0.00635941	0.00626265	0.00621738	0.00552547	0.0060147
4.848	0.00501294	0.0130573	0.0101517	0.00676754	0.0105573	0.00642773	0.00386404	0.00388345	0.00911904	0.00477648	0.00521438	0.00811597	0.00702694	0.00637618	0.00654757	0.00594309	0.00360425	0.00648879	0.00495775	0.00867478	0.00736619	0.00662294	0.00594842	0.0051548	0.00724037	0.00715734	0.00544103	0.00709794	0.00549906	0.00568488	0.00580029	0.00640309	0.00459899	0.00551293	0.00633412	0.00642432	0.00604908	0.00596675	0.00655452	0.00641013	0.00612741	0.00573703	0.00587585	0.00596857	0.0059567	0.00589346	0.00582462	0.00565937	0.00611355
4.85	0.00273072	0.0174126	0.0125282	0.00456365	0.0139435	0.0103397	0.0119619	0.0072115	0.00814622	0.0025329	0.0103852	0.00792444	0.00614941	0.0082862	0.00617646	0.00621563	0.00496325	0.00703226	0.0100534	0.00722835	0.00606117	0.00845353	0.00483559	0.00854614	0.00720139	0.00680729	0.00589681	0.00639853	0.00679051	0.0048693	0.00594167	0.00589988	0.00518985	0.00565083	0.00614469	0.005488	0.00561464	0.00532537	0.00568176	0.00486592	0.00639345	0.00634007	0.00588372	0.00561951	0.00594825	0.00606873	0.00578349	0.00579657	0.00571671
[truncated: 3 more columns]

## Sheet: Figure 2b
Frequency (GHz)			T (nlin = 0,03)			T (nlin = 0,3)			T (nlin = 3)
4.6			0.0119626			0.0106701			0.00705684
4.602			0.0100083			0.0105475			0.00756233
4.604			0.009804			0.0117933			0.00785469
4.606			0.0138297			0.0122169			0.008416
4.608			0.0140884			0.0133106			0.009179
4.61			0.0153184			0.0146512			0.00986701
4.612			0.0162418			0.0159363			0.0106512
4.614			0.0143394			0.0165629			0.0112209
4.616			0.0124754			0.0169457			0.0118247
4.618			0.0160279			0.0168885			0.0119917
4.62			0.0183442			0.0181591			0.0126052
4.622			0.0180603			0.0196174			0.0131533
4.624			0.0147674			0.0205587			0.0136426
4.626			0.024237			0.0217454			0.0148584
4.628			0.0221255			0.0234688			0.0156531
4.63			0.0267082			0.0246025			0.0166843
4.632			0.0264663			0.0254993			0.0174665
4.634			0.0262234			0.0255862			0.0187202
4.636			0.0292117			0.0283975			0.0196272
4.638			0.0319283			0.0315786			0.0210619
4.64			0.0343795			0.0333536			0.0222698
4.642			0.0347676			0.0351736			0.0236289
4.644			0.0393579			0.0362989			0.0244255
4.646			0.0417215			0.0390348			0.0252382
4.648			0.0382686			0.0394663			0.0260816
4.65			0.0421503			0.0434275			0.0264423
4.652			0.0463652			0.0423466			0.0280866
4.654			0.0495999			0.0467036			0.0290663
4.656			0.0550959			0.0509193			0.0316579
4.658			0.0526446			0.0556341			0.0334418
4.66			0.0622085			0.0600238			0.036187
4.662			0.0669397			0.0650533			0.0382852
4.664			0.0683754			0.0708188			0.0397881
4.666			0.0723738			0.07736			0.0406061
4.668			0.0800773			0.0775816			0.0417657
4.67			0.0876049			0.0811756			0.0420262
4.672			0.0917028			0.0867761			0.0429725
4.674			0.0986403			0.0920817			0.0438418
4.676			0.108686			0.0992272			0.044172
4.678			0.114685			0.106524			0.045058
4.68			0.122037			0.115781			0.0452728
4.682			0.14214			0.125638			0.0463546
4.684			0.152966			0.137719			0.0463568
4.686			0.170322			0.154269			0.0469771
4.688			0.20231			0.17915			0.0482426
4.69			0.23183			0.202685			0.0499511
4.692			0.275787			0.226061			0.0496377
4.694			0.315609			0.259117			0.0485164
4.696			0.372265			0.279457			0.0468939
4.698			0.422971			0.317342			0.0446204
4.7			0.486157			0.339915			0.0425551
4.702			0.557971			0.374563			0.0427416
4.704			0.63257			0.40798			0.043288
4.706			0.669963			0.427322			0.0447423
4.708			0.713489			0.442901			0.0482048
4.71			0.719617			0.450686			0.0521493
4.712			0.679734			0.433707			0.0561294
4.714			0.593359			0.412982			0.0605508
4.716			0.558363			0.376045			0.0655936
4.718			0.461639			0.335699			0.0695501
4.72			0.382733			0.293475			0.0721419
4.722			0.303464			0.252516			0.0728244
4.724			0.267502			0.218606			0.0712158
4.726			0.214073			0.180591			0.0682544
4.728			0.174801			0.155378			0.0645177
4.73			0.150382			0.132175			0.0614579
4.732			0.128519			0.115927			0.0595395
4.734			0.112624			0.103952			0.0572354
4.736			0.0948936			0.0936587			0.055843
4.738			0.0909642			0.0869296			0.0541643
4.74			0.0767784			0.0812913			0.0520417
4.742			0.084732			0.0719773			0.0494572
4.744			0.0697354			0.0646994			0.0471781
4.746			0.0611675			0.05808			0.0444267
4.748			0.0547844			0.0538748			0.0418534
4.75			0.0483096			0.0514469			0.0395506
4.752			0.0483753			0.0467818			0.0378842
4.754			0.040568			0.0422698			0.0348657
4.756			0.0393407			0.0414635			0.0335086
4.758			0.0393365			0.0361051			0.0318248
4.76			0.034954			0.0356877			0.0301139
4.762			0.0296562			0.0324121			0.0287103
4.764			0.0312701			0.0320871			0.0287703
4.766			0.0376075			0.0309702			0.0281492
4.768			0.0276337			0.0321663			0.027378
4.77			0.0293			0.0305317			0.0272606
4.772			0.0313688			0.0292458			0.0263074
4.774			0.0333535			0.0272708			0.0247019
4.776			0.0312326			0.0275439			0.0237658
4.778			0.0222282			0.0243798			0.0223459
4.78			0.0264371			0.0237327			0.0209446
4.782			0.020051			0.0239322			0.0203144
4.784			0.0214095			0.0230264			0.019927
4.786			0.0191704			0.0208125			0.0193037
4.788			0.0216871			0.0199782			0.0192049
4.79			0.0201017			0.0206877			0.0189328
4.792			0.0193038			0.0198626			0.018432
4.794			0.0192146			0.0195048			0.0183636
4.796			0.0198127			0.0179647			0.017759
4.798			0.0196054			0.0190005			0.0178904
4.8			0.0199429			0.0186899			0.0175484
4.802			0.0174821			0.0182992			0.0170356
4.804			0.0170024			0.0174516			0.0164331
4.806			0.0140927			0.0163378			0.0155646
4.808			0.0140689			0.016127			0.0142553
4.81			0.0165792			0.0139921			0.0140007
4.812			0.0171097			0.0133343			0.0129777
4.814			0.0114032			0.0134302			0.0124117
4.816			0.0117398			0.0127926			0.0121912
4.818			0.0142675			0.0126222			0.0116909
4.82			0.0123475			0.0118655			0.0113465
4.822			0.0117287			0.0108414			0.0105553
4.824			0.00995353			0.01076			0.0099509
4.826			0.00805445			0.0091941			0.00907127
4.828			0.00726615			0.00936857			0.00841499
4.83			0.00768069			0.00803464			0.00784445

## Sheet: Figure 2c
Power P1 (aW)			Power Po (aW)
6.83912			5.77333
7.67361			5.88281
8.60994			7.38414
9.66051			7.65427
10.8393			8.81507
12.1619			9.12497
13.6458			10.194
15.3109			11.806
17.1791			12.5677
19.2752			14.7364
21.6272			14.5881
24.2661			17.026
27.227			19.5703
30.5492			19.4675
34.2768			22.5713
38.4592			24.5114
43.1519			27.1687
48.4172			28.8173
54.325			31.9917
60.9537			35.9077
68.3912			36.4999
76.7361			38.4082
86.0994			41.7927
96.6051			44.1153
108.393			45.5024
121.619			49.0746
136.458			50.1372
153.109			53.7062
171.791			53.0516
192.752			55.5052
216.272			54.7383
242.661			55.382
272.27			54.8982
305.492			56.8026
342.768			55.5465
384.592			54.1755
431.519			54.2679
484.172			52.0698
543.25			52.3974
609.537			48.1273
683.912			47.5379
767.361			44.4806
860.994			44.4787
966.051			41.4585
1083.93			39.3242
1216.19			37.9943
1364.58			37.2031
1531.09			34.5195
1717.91			34.6178
1927.52			34.6032
2162.72			33.4304
2426.61			33.2436

## Sheet: Figure 2d
nlin	0.0202994	0.0227764	0.0255555	0.0286737	0.0321725	0.0360981	0.0405027	0.0454448	0.0509899	0.0572116	0.0641925	0.0720251	0.0808135	0.0906743	0.101738	0.114152	0.128081	0.143709	0.161244	0.180919	0.202994	0.227764	0.255555	0.286737	0.321725	0.360981	0.405027	0.454448	0.509899	0.572116	0.641925	0.720251	0.808135	0.906743	1.01738	1.14152	1.28081	1.43709	1.61244	1.80919	2.02994	2.27764	2.55555	2.86737	3.21725	3.60981	4.05027	4.54448	5.09899
Frequency f2 \ P1 (aW)	6.38263	7.16143	8.03526	9.01571	10.1158	11.3501	12.735	14.2889	16.0325	17.9887	20.1837	22.6464	25.4097	28.5102	31.989	35.8922	40.2717	45.1856	50.6991	56.8853	63.8263	71.6143	80.3526	90.1571	101.158	113.501	127.35	142.889	160.325	179.887	201.837	226.464	254.097	285.102	319.89	358.922	402.717	451.856	506.991	568.853	638.263	716.143	803.526	901.571	1011.58	1135.01	1273.5	1428.89	1603.25
[truncated: 326 more rows]
[truncated: 44 more columns]

## Sheet: Figure 2e
Frequency f2 (P1 = 450 aW)			T (P1 = 450 aW)			Frequency f2 (P1 = 0 aW)			T (P1 = 0 aW)
4.3			0.00116575			4.292			9.55669e-05
4.303			0.000363272			4.298			6.35557e-05
4.306			0.000908309			4.304			1.41726e-05
4.309			0.00108517			4.31			0.000240794
4.312			0.00180828			4.316			0.000154064
4.315			0.00166147			4.322			6.26712e-05
4.318			0.00142495			4.328			0.000414109
4.321			0.00130718			4.334			0.000401059
[truncated: 76 more rows]

## Sheet: Figure 2f
Power P1 (aW)		Po (aW) (P2 = 27 aW)				Power P2 (aW)		Po (aW) (P1 = 450 aW)
[truncated: 26 more rows]

[truncated: 3 more sheets: Figure 3a, Figure 3b, Figure 3c]
